# Supplementary material for: Blood-based biomarkers of age-associated epigenetic changes in human islets associate with insulin secretion and diabetes
Source: Nat Commun. 2016 Mar 31;7:11089. doi: 10.1038/ncomms11089 (PMC4821875; doi:10.1038/ncomms11089)
Supplement: Supplementary Data 1 — Methylation sites that are significantly associated with age in human pancreatic islets [file ncomms11089-s2.xlsx]

## Sheet: full_dataset_top_age
Supplementary Data 1. Methylation sites that are significantly associated with age in human pancreatic islets
Probe ID	Gene	p-value	q-value	Regression-coefficient	Minimum methylation (%)	Maximum methylation (%)	Δ methylation (%)	Chromosome	Gene region	CpG island
cg20315346	CHP;EXD1	2.850e-12	1.376e-06	0.0209	3.8%	11.9%	8.0%	15	TSS1500;TSS200	Island
cg14265813	RPL10A	2.042e-11	4.932e-06	0.0338	4.1%	23.9%	19.8%	6	TSS200	Island
cg00702638	KIF15;KIF15;KIAA1143	1.906e-10	2.301e-05	0.0319	5.2%	22.8%	17.6%	3	1stExon;5'UTR;TSS200	Island
cg12141030	KIAA1143;KIF15	1.803e-10	2.301e-05	0.0206	19.6%	43.4%	23.7%	3	TSS1500;Body	Island
cg03036557	GPC5	3.744e-10	3.013e-05	0.0339	3.7%	22.0%	18.3%	13	TSS1500	N_Shore
cg11983867	MGC87042;MGC87042;MGC87042;MGC87042	3.605e-10	3.013e-05	0.0255	6.9%	26.9%	20.1%	7	5'UTR;1stExon;1stExon;5'UTR	Island
cg26522319	C1orf103;C1orf103;C1orf103;C1orf103	9.078e-10	6.263e-05	0.0248	8.7%	26.4%	17.7%	1	1stExon;5'UTR;5'UTR;1stExon	Island
cg18125865	RNPC3	1.132e-09	6.836e-05	0.0337	3.9%	20.5%	16.7%	1	TSS1500	N_Shore
cg18514820	VIM	1.389e-09	7.452e-05	0.0257	6.7%	22.9%	16.2%	10	Body	Island
cg12804441	EFHD1;EFHD1	2.012e-09	7.473e-05	0.0174	4.1%	12.0%	7.9%	2	Body;TSS200	Island
cg19291355	AARS2	1.720e-09	7.473e-05	0.0265	4.5%	23.9%	19.4%	6	TSS200	Island
cg21802401	NSUN5;NSUN5;NSUN5;NSUN5	1.902e-09	7.473e-05	0.0305	3.1%	19.7%	16.5%	7	TSS200;TSS200;TSS200;TSS200	Island
cg22736354	NHLRC1	1.573e-09	7.473e-05	0.0158	21.0%	41.2%	20.2%	6	1stExon	Island
cg09232499	NSUN5;NSUN5;NSUN5;NSUN5	2.215e-09	7.505e-05	0.0315	3.2%	27.1%	23.9%	7	TSS200;TSS200;TSS200;TSS200	Island
cg12678562	GPC5	2.331e-09	7.505e-05	0.0264	7.3%	27.1%	19.8%	13	TSS1500	N_Shore
cg25743481	KIF15;KIF15;KIAA1143	2.581e-09	7.789e-05	0.0212	9.3%	25.9%	16.7%	3	1stExon;5'UTR;TSS200	Island
cg24888989	KIF15;KIF15;KIAA1143	3.926e-09	1.115e-04	0.0254	4.3%	16.9%	12.7%	3	1stExon;5'UTR;TSS200	Island
cg02331561	ABCA17P;ABCA3	4.482e-09	1.139e-04	0.0260	5.7%	25.6%	19.9%	16	Body;TSS1500	Island
cg22256027	MSX1	4.263e-09	1.139e-04	0.0180	17.1%	36.5%	19.4%	4	Body	N_Shore
cg19250101	TMC4;TMC4	4.793e-09	1.157e-04	0.0256	4.1%	17.8%	13.7%	19	Body;Body	Island
cg14704921	RASL11B;RASL11B	5.372e-09	1.235e-04	0.0220	3.3%	10.3%	7.0%	4	1stExon;5'UTR	Island
cg05555455	HLTF;HLTF	6.314e-09	1.386e-04	0.0182	10.0%	25.5%	15.4%	3	TSS1500;TSS1500	Island
cg08540307	HIST1H2AL	7.932e-09	1.596e-04	0.0203	3.5%	10.3%	6.8%	6	1stExon	Island
cg16969368	DHX40;DHX40	7.771e-09	1.596e-04	0.0196	13.8%	36.3%	22.5%	17	TSS200;TSS200	Island
cg18342050	MIER2	8.481e-09	1.638e-04	0.0142	5.1%	11.4%	6.3%	19	TSS200	N_Shore
cg12100751	C1orf59;C1orf59;C1orf59	9.563e-09	1.776e-04	0.0188	9.0%	23.9%	14.8%	1	1stExon;5'UTR;5'UTR	Island
cg06022942	FLJ45983;GATA3;GATA3;FLJ45983	1.239e-08	2.217e-04	0.0282	4.3%	23.1%	18.8%	10	TSS200;TSS1500;TSS1500;TSS200	Island
cg04684267	ZNF274;ZNF274;ZNF274;ZNF274;ZNF274;ZNF274	1.426e-08	2.323e-04	0.0148	12.3%	25.2%	13.0%	19	1stExon;5'UTR;1stExon;5'UTR;5'UTR;1stExon	Island
cg05708550	KDM3B	1.443e-08	2.323e-04	0.0163	18.5%	40.6%	22.1%	5	TSS200	Island
cg18466674	HSPA1A;HSPA1L	1.406e-08	2.323e-04	0.0256	5.1%	20.5%	15.3%	6	1stExon;TSS1500	Island
cg18549036	HLTF;HLTF	2.183e-08	3.401e-04	0.0154	11.4%	25.4%	14.0%	3	TSS1500;TSS1500	Island
cg18473521	HOXC4;HOXC4	2.378e-08	3.589e-04	0.0175	37.3%	67.1%	29.7%	12	Body;Body	S_Shore
cg00860370	RNPC3	2.660e-08	3.893e-04	0.0310	3.7%	22.5%	18.8%	1	TSS1500	N_Shore
cg24137987	KDM3B	2.920e-08	4.148e-04	0.0227	5.0%	19.3%	14.3%	5	TSS200	Island
cg21724796	AURKB	3.008e-08	4.151e-04	0.0196	4.2%	13.8%	9.5%	17	TSS200	Island
cg06458239	ZNF549	3.282e-08	4.285e-04	0.0231	17.9%	48.1%	30.2%	19	TSS200	Island
cg14911690	PBX4	3.275e-08	4.285e-04	0.0248	5.5%	23.3%	17.9%	19	1stExon	Island
cg01579289	Intergenic	3.866e-08	4.913e-04	0.0219	4.0%	13.5%	9.5%	2	Intergenic	Island
cg08097417	KLF14	4.240e-08	5.089e-04	0.0124	15.2%	27.6%	12.4%	7	TSS1500	Island
cg22454769	FHL2;FHL2;FHL2;FHL2	4.207e-08	5.089e-04	0.0249	12.4%	50.0%	37.7%	2	TSS200;TSS200;5'UTR;TSS200	Island
cg23995914	ZNF518B	4.374e-08	5.089e-04	0.0153	19.1%	40.0%	20.9%	4	TSS200	Island
cg24984523	PHF11;PHF11	4.426e-08	5.089e-04	0.0162	2.7%	7.4%	4.7%	13	TSS200;Body	Island
cg11018337	FLJ45983;GATA3;GATA3;FLJ45983	4.961e-08	5.571e-04	0.0264	3.9%	18.5%	14.6%	10	TSS200;TSS1500;TSS1500;TSS200	Island
cg03039974	FTL	5.077e-08	5.572e-04	0.0147	4.7%	9.8%	5.2%	19	TSS1500	N_Shore
cg07303143	KIAA1143;KIF15	5.435e-08	5.649e-04	0.0204	19.1%	51.8%	32.7%	3	TSS1500;Body	Island
cg08342886	VPS52;RPS18	5.497e-08	5.649e-04	0.0165	9.5%	22.7%	13.2%	6	TSS1500;Body	Island
cg10731192	RPL10A	5.336e-08	5.649e-04	0.0246	2.6%	13.2%	10.6%	6	TSS200	Island
cg22546696	MGA;MGA;MGA;MGA	5.686e-08	5.721e-04	0.0217	3.2%	10.7%	7.5%	15	1stExon;1stExon;5'UTR;5'UTR	Island
cg07553761	TRIM59	7.741e-08	7.477e-04	0.0220	12.0%	43.8%	31.7%	3	TSS1500	Island
cg10074727	GCM2	7.646e-08	7.477e-04	0.0143	13.4%	32.0%	18.6%	6	TSS1500	Island
cg27028760	SYNGR3	8.024e-08	7.599e-04	0.0203	8.0%	28.0%	19.9%	16	Body	Island
cg25090514	Intergenic	8.330e-08	7.737e-04	0.0221	6.6%	22.6%	16.0%	5	Intergenic	Island
cg07584066	DHX40;DHX40	8.976e-08	8.179e-04	0.0232	13.7%	46.8%	33.1%	17	TSS200;TSS200	Island
cg02638057	C1orf103;C1orf103	9.779e-08	8.746e-04	0.0193	1.8%	8.3%	6.5%	1	TSS200;TSS200	Island
cg06866597	ZNRF3	1.149e-07	9.971e-04	0.0214	3.4%	12.6%	9.2%	22	TSS1500	N_Shore
cg26377000	SLFN12L	1.156e-07	9.971e-04	0.0154	4.2%	13.2%	9.0%	17	Body	Island
cg06385324	SNHG9;SNORA78;RPS2	1.291e-07	1.094e-03	0.0161	6.5%	18.9%	12.4%	16	TSS1500;TSS1500;Body	Island
cg14848772	HIST1H2AG	1.314e-07	1.095e-03	0.0231	20.8%	56.2%	35.4%	6	TSS1500	N_Shore
cg09603024	SNAI1	1.386e-07	1.135e-03	0.0194	3.3%	12.3%	9.0%	20	TSS1500	Island
cg17117277	ZFR2	1.685e-07	1.357e-03	0.0179	7.5%	20.9%	13.3%	19	Body	Island
cg23813012	PRDM2	1.738e-07	1.376e-03	0.0171	10.3%	29.0%	18.6%	1	TSS1500	Island
cg05807885	GOLT1A	1.806e-07	1.407e-03	0.0149	11.1%	25.5%	14.4%	1	TSS200	Open sea
cg21709871	NRBP2	1.964e-07	1.505e-03	0.0137	5.9%	12.9%	7.0%	8	5'UTR	Island
cg24079702	FHL2;FHL2;FHL2;FHL2	2.202e-07	1.661e-03	0.0226	7.5%	32.7%	25.3%	2	TSS200;TSS200;5'UTR;TSS200	Island
cg07544187	CILP2	2.372e-07	1.763e-03	0.0299	3.6%	23.9%	20.4%	19	Body	Island
cg14507337	SIX6	2.630e-07	1.925e-03	0.0156	6.4%	17.1%	10.7%	14	3'UTR	Island
cg09868451	MTHFD2;MTHFD2;MTHFD2	2.714e-07	1.927e-03	0.0167	3.8%	12.0%	8.3%	2	Body;1stExon;5'UTR	Island
cg15341124	DIO3;DIO3;MIR1247	2.753e-07	1.927e-03	0.0132	10.9%	25.6%	14.7%	14	5'UTR;1stExon;TSS1500	Island
cg15618978	TRIM59	2.716e-07	1.927e-03	0.0144	12.2%	25.0%	12.8%	3	TSS1500	Island
cg23620822	LOC285375	3.001e-07	2.070e-03	0.0337	5.0%	38.9%	33.9%	3	TSS200	Open sea
cg10548492	ACN9;ACN9	3.072e-07	2.086e-03	0.0163	8.9%	25.4%	16.5%	7	1stExon;5'UTR	Island
cg10729426	ZNF549	3.110e-07	2.086e-03	0.0226	13.2%	46.9%	33.7%	19	TSS200	Island
cg16361302	Intergenic	3.549e-07	2.348e-03	0.0147	13.5%	31.1%	17.5%	2	Intergenic	Island
cg16015712	ZYG11A	3.918e-07	2.490e-03	0.0166	3.3%	10.6%	7.3%	1	1stExon	Island
cg17435266	Intergenic	3.902e-07	2.490e-03	0.0148	3.2%	8.2%	4.9%	13	Intergenic	Island
cg21199023	FEM1C	3.904e-07	2.490e-03	0.0208	2.8%	11.7%	8.9%	5	TSS200	Island
cg15410276	HIST1H3H	4.339e-07	2.722e-03	0.0136	8.8%	20.8%	12.0%	6	1stExon	Island
cg05700079	ZIC1	4.686e-07	2.901e-03	0.0136	22.7%	43.4%	20.7%	3	TSS1500	N_Shore
cg11787288	C1orf103;C1orf103;C1orf103;C1orf103	4.833e-07	2.954e-03	0.0167	2.4%	7.1%	4.7%	1	1stExon;5'UTR;5'UTR;1stExon	Island
cg01313313	C5orf39	5.049e-07	3.048e-03	0.0153	4.9%	13.5%	8.6%	5	TSS200	Island
cg14361627	KLF14	5.230e-07	3.113e-03	0.0128	14.5%	32.2%	17.7%	7	TSS1500	Island
cg17395064	TXNRD1	5.286e-07	3.113e-03	0.0172	6.1%	19.4%	13.2%	12	TSS200	Island
cg04271792	Intergenic	5.835e-07	3.395e-03	0.0156	12.8%	30.5%	17.6%	6	Intergenic	N_Shore
cg23401912	CENPV	5.979e-07	3.438e-03	0.0140	5.5%	15.2%	9.7%	17	TSS200	Island
cg07907745	FLJ45983;GATA3;GATA3;FLJ45983	6.194e-07	3.519e-03	0.0144	11.6%	26.1%	14.4%	10	TSS200;TSS1500;TSS1500;TSS200	Island
cg01214340	PHF11;PHF11	6.820e-07	3.830e-03	0.0139	10.1%	21.9%	11.8%	13	TSS200;Body	Island
cg19996355	PBX4	7.014e-07	3.894e-03	0.0156	10.1%	25.5%	15.4%	19	1stExon	Island
cg07515196	DOCK6	7.402e-07	4.063e-03	0.0123	25.6%	47.9%	22.3%	19	Body	Island
cg00394316	MGC87042;MGC87042;MGC87042;MGC87042	7.598e-07	4.123e-03	0.0172	12.2%	33.7%	21.5%	7	5'UTR;1stExon;1stExon;5'UTR	Island
cg03844506	Intergenic	8.255e-07	4.430e-03	0.0177	6.2%	21.0%	14.9%	4	Intergenic	Island
cg08445802	Intergenic	8.443e-07	4.481e-03	0.0144	11.2%	25.2%	14.0%	6	Intergenic	Island
cg08461586	CCNJ;CCNJ;CCNJ	8.651e-07	4.541e-03	0.0114	12.3%	22.2%	9.9%	10	TSS200;TSS200;TSS200	Island
cg00088042	PPRC1	9.562e-07	4.913e-03	0.0188	9.5%	27.2%	17.7%	10	TSS1500	N_Shore
cg26985446	Intergenic	9.539e-07	4.913e-03	0.0107	6.8%	14.1%	7.3%	11	Intergenic	Island
cg00092518	PHF11;PHF11;PHF11	9.755e-07	4.959e-03	0.0154	13.4%	33.4%	19.9%	13	Body;1stExon;5'UTR	Island
cg10785051	TCF7;TCF7;TCF7;TCF7;TCF7	1.032e-06	5.193e-03	0.0120	8.4%	16.4%	8.0%	5	TSS1500;TSS1500;TSS1500;TSS1500;TSS1500	Island
cg13180678	CENPV	1.061e-06	5.285e-03	0.0161	4.4%	12.0%	7.6%	17	TSS200	Island
cg08169949	RPA2	1.075e-06	5.297e-03	0.0157	4.6%	15.0%	10.5%	1	TSS1500	Island
cg07570470	Intergenic	1.124e-06	5.430e-03	0.0213	23.1%	60.8%	37.7%	8	Intergenic	Island
cg16181396	ZIC1	1.116e-06	5.430e-03	0.0135	14.9%	34.5%	19.6%	3	TSS1500	N_Shore
cg09286183	SYNGR3	1.152e-06	5.491e-03	0.0166	2.6%	10.2%	7.5%	16	Body	Island
cg23091758	NRIP3	1.160e-06	5.491e-03	0.0196	4.9%	17.4%	12.5%	11	TSS200	Island
cg20419623	SNAI1;SNAI1	1.204e-06	5.647e-03	0.0259	1.8%	11.2%	9.4%	20	5'UTR;1stExon	Island
cg04527868	ARFGAP3;ARFGAP3	1.283e-06	5.956e-03	0.0174	7.3%	20.7%	13.4%	22	TSS200;TSS200	Island
cg04014609	Intergenic	1.442e-06	6.631e-03	0.0141	10.2%	29.6%	19.4%	15	Intergenic	Island
cg19399220	Intergenic	1.480e-06	6.744e-03	0.0112	31.5%	51.3%	19.8%	19	Intergenic	Island
cg13678641	AURKB	1.534e-06	6.924e-03	0.0141	4.7%	11.1%	6.4%	17	TSS200	Island
cg19230755	Intergenic	1.558e-06	6.967e-03	0.0166	7.9%	19.3%	11.4%	7	Intergenic	Island
cg07717763	SH2D5;SH2D5	1.602e-06	7.100e-03	0.0104	14.2%	25.7%	11.5%	1	TSS1500;TSS1500	Island
cg02519751	ZIC1	1.649e-06	7.110e-03	0.0217	15.3%	48.0%	32.7%	3	TSS1500	N_Shore
cg03963327	NRIP3	1.628e-06	7.110e-03	0.0122	3.9%	9.8%	5.8%	11	TSS200	Island
cg08184652	Intergenic	1.636e-06	7.110e-03	0.0116	6.9%	16.7%	9.8%	2	Intergenic	Island
cg23045594	Intergenic	1.808e-06	7.725e-03	0.0210	6.9%	26.2%	19.3%	2	Intergenic	Island
cg01639032	HSPA1A;HSPA1L	1.962e-06	8.310e-03	0.0203	3.5%	13.1%	9.6%	6	TSS1500;TSS200	Island
cg06639320	FHL2;FHL2;FHL2;FHL2	2.180e-06	9.155e-03	0.0126	21.3%	45.7%	24.4%	2	TSS200;TSS200;5'UTR;TSS200	Island
cg15909319	Intergenic	2.258e-06	9.401e-03	0.0121	10.5%	21.3%	10.8%	17	Intergenic	N_Shore
cg03553786	LOC285375	2.892e-06	1.185e-02	0.0277	10.4%	47.0%	36.6%	3	TSS200	Open sea
cg14380270	SLFN11;SLFN11;SLFN11;SLFN11;SLFN11	2.945e-06	1.185e-02	0.0142	6.6%	18.2%	11.6%	17	TSS200;TSS200;TSS200;TSS200;TSS200	Island
cg14692377	SLC6A4;SLC6A4	2.925e-06	1.185e-02	0.0174	10.1%	30.2%	20.1%	17	1stExon;5'UTR	Island
cg24436715	Intergenic	2.939e-06	1.185e-02	0.0119	13.2%	26.1%	13.0%	19	Intergenic	Island
cg03032497	Intergenic	2.992e-06	1.194e-02	0.0132	18.0%	39.8%	21.8%	14	Intergenic	N_Shore
cg02650266	Intergenic	3.417e-06	1.353e-02	0.0107	11.1%	23.2%	12.1%	4	Intergenic	Island
cg24255928	CCNJ;CCNJ;CCNJ	3.545e-06	1.392e-02	0.0149	4.5%	12.1%	7.6%	10	TSS200;TSS200;TSS200	Island
cg10569694	RNF216L;RNF216L;RNF216L	3.668e-06	1.420e-02	0.0111	12.3%	24.2%	12.0%	7	TSS200;TSS200;TSS200	Island
cg18795809	ZNF518B	3.674e-06	1.420e-02	0.0164	3.7%	12.8%	9.1%	4	5'UTR	Island
cg24856258	MGA;MGA	3.770e-06	1.445e-02	0.0121	4.0%	9.5%	5.5%	15	5'UTR;5'UTR	Island
cg05651778	MRC2	3.938e-06	1.498e-02	0.0164	8.9%	24.7%	15.8%	17	Body	Island
cg13682722	C14orf102;C14orf102	4.012e-06	1.514e-02	0.0149	10.0%	28.7%	18.7%	14	TSS1500;TSS1500	S_Shore
cg22285878	KLF14	4.090e-06	1.531e-02	0.0132	5.1%	10.9%	5.8%	7	TSS1500	Island
cg11896587	FBXO17;FBXO17	4.139e-06	1.538e-02	0.0110	16.1%	30.8%	14.7%	19	Body;Body	Island
cg06699519	CD81	4.426e-06	1.592e-02	0.0119	22.8%	37.9%	15.1%	11	TSS1500	Island
cg13422850	NTNG2	4.440e-06	1.592e-02	0.0167	9.4%	28.0%	18.6%	9	Body	Island
cg16295725	ZNF518B	4.483e-06	1.592e-02	0.0203	3.5%	16.9%	13.4%	4	TSS200	Island
cg19462352	PROCA1	4.346e-06	1.592e-02	0.0126	10.1%	22.5%	12.4%	17	1stExon	Island
cg27044841	Intergenic	4.430e-06	1.592e-02	0.0150	2.8%	8.2%	5.3%	8	Intergenic	Island
cg27541691	TUBG2	4.484e-06	1.592e-02	0.0138	18.7%	37.6%	18.9%	17	TSS1500	N_Shore
cg14016177	Intergenic	4.542e-06	1.601e-02	0.0120	31.9%	59.0%	27.1%	9	Intergenic	Island
cg15814736	ATL3	4.627e-06	1.617e-02	0.0186	3.9%	14.2%	10.3%	11	TSS200	Island
cg23606718	FAM123C;FAM123C;FAM123C;FAM123C;FAM123C;FAM123C	4.686e-06	1.617e-02	0.0181	4.7%	15.8%	11.1%	2	5'UTR;5'UTR;1stExon;1stExon;5'UTR;5'UTR	Island
cg25655593	SNAI1	4.657e-06	1.617e-02	0.0172	12.0%	33.0%	21.0%	20	TSS200	Island
cg10548038	GPC5	4.994e-06	1.692e-02	0.0197	3.5%	14.9%	11.4%	13	TSS1500	N_Shore
cg23156348	Intergenic	5.009e-06	1.692e-02	0.0147	6.2%	18.7%	12.4%	11	Intergenic	S_Shore
cg24369989	CHRNB4	4.967e-06	1.692e-02	0.0130	31.4%	56.8%	25.3%	15	TSS1500	Island
cg09112081	Intergenic	5.076e-06	1.702e-02	0.0147	6.6%	20.8%	14.2%	16	Intergenic	Island
cg04432319	ISM1	5.143e-06	1.708e-02	0.0174	3.1%	12.5%	9.4%	20	TSS1500	Island
cg07231955	Intergenic	5.165e-06	1.708e-02	0.0114	5.9%	14.0%	8.1%	3	Intergenic	Island
cg16541852	Intergenic	5.197e-06	1.708e-02	0.0121	5.6%	14.8%	9.2%	2	Intergenic	Island
cg04612488	AURKB	5.298e-06	1.729e-02	0.0166	3.7%	11.6%	7.9%	17	TSS200	Island
cg08957484	CCNI2	5.490e-06	1.780e-02	0.0103	30.9%	47.1%	16.2%	5	1stExon	Island
cg17376957	UBB	5.645e-06	1.806e-02	0.0175	2.7%	7.3%	4.6%	17	5'UTR	Island
cg17592231	Intergenic	5.639e-06	1.806e-02	0.0098	33.0%	55.3%	22.3%	11	Intergenic	S_Shore
cg26875805	ILDR2	5.739e-06	1.823e-02	0.0152	7.1%	17.9%	10.8%	1	Body	Island
cg12018403	C19orf51	5.927e-06	1.871e-02	0.0116	10.1%	23.6%	13.4%	19	Body	N_Shore
cg24847541	GPC5;GPC5	5.981e-06	1.876e-02	0.0111	8.7%	18.3%	9.6%	13	5'UTR;1stExon	Island
cg00731185	Intergenic	6.153e-06	1.914e-02	0.0117	18.4%	40.0%	21.6%	7	Intergenic	Island
cg02560186	Intergenic	6.183e-06	1.914e-02	0.0109	14.2%	26.8%	12.6%	11	Intergenic	Island
cg18812909	CITED4	6.232e-06	1.917e-02	0.0123	10.5%	25.7%	15.2%	1	TSS1500	Island
cg22682373	KIAA0528	6.360e-06	1.944e-02	0.0120	8.7%	22.1%	13.4%	12	TSS1500	S_Shore
cg19106932	Intergenic	6.450e-06	1.959e-02	0.0289	10.3%	49.4%	39.2%	17	Intergenic	Island
cg04431629	DMRTA2	6.646e-06	2.006e-02	0.0114	12.7%	30.4%	17.8%	1	TSS1500	Island
cg23193410	LOC100268168;LOC100268168;RPL26L1	6.698e-06	2.009e-02	0.0118	11.8%	27.9%	16.1%	5	Body;Body;TSS1500	Island
cg14064148	Intergenic	6.867e-06	2.042e-02	0.0109	22.2%	39.1%	16.9%	19	Intergenic	Island
cg18240400	ANUBL1;ANUBL1	6.891e-06	2.042e-02	0.0124	20.5%	46.1%	25.6%	10	TSS1500;TSS1500	Island
cg00439658	GRIN2C	7.223e-06	2.078e-02	0.0106	14.6%	29.5%	14.8%	17	Body	Island
cg07379055	Intergenic	7.272e-06	2.078e-02	0.0127	8.5%	23.1%	14.6%	19	Intergenic	Island
cg08625382	EPHA4	7.091e-06	2.078e-02	0.0126	6.3%	15.1%	8.9%	2	TSS1500	Island
cg16472050	Intergenic	7.157e-06	2.078e-02	0.0110	11.3%	24.7%	13.4%	2	Intergenic	N_Shore
cg20413454	C1orf163	7.234e-06	2.078e-02	0.0131	7.7%	21.4%	13.7%	1	Body	N_Shore
cg22036988	SPSB4	7.241e-06	2.078e-02	0.0101	9.9%	22.7%	12.7%	3	TSS1500	Island
cg22920873	C7orf55	7.451e-06	2.117e-02	0.0157	1.8%	6.6%	4.8%	7	TSS1500	Island
cg26118408	Intergenic	7.830e-06	2.211e-02	0.0119	3.6%	8.3%	4.7%	7	Intergenic	Island
cg01196788	Intergenic	8.027e-06	2.245e-02	0.0138	19.6%	43.4%	23.8%	2	Intergenic	N_Shore
cg07519536	BTN1A1	8.040e-06	2.245e-02	0.0106	4.7%	9.5%	4.8%	6	Body	Island
cg22227354	RAD21L1	8.274e-06	2.297e-02	0.0190	4.1%	17.1%	13.0%	20	TSS200	Island
cg22088594	FAM48A;FAM48A	8.402e-06	2.319e-02	0.0112	10.0%	22.7%	12.7%	13	TSS1500;TSS1500	S_Shore
cg04796181	HIST1H3I	8.683e-06	2.383e-02	0.0126	6.9%	17.3%	10.4%	6	1stExon	Island
cg03133876	ARHGEF19	8.808e-06	2.403e-02	0.0128	12.5%	28.2%	15.7%	1	Body	Island
cg15355387	CADM2;CADM2	9.655e-06	2.620e-02	0.0118	7.8%	17.5%	9.7%	3	TSS1500;TSS1500	N_Shore
cg21911021	ZIK1	9.751e-06	2.631e-02	0.0182	7.7%	34.3%	26.6%	19	TSS1500	Island
cg15123984	MSX2;MSX2	1.008e-05	2.706e-02	0.0141	6.8%	19.6%	12.8%	5	5'UTR;1stExon	Island
cg14633456	Intergenic	1.018e-05	2.717e-02	0.0147	3.2%	10.9%	7.8%	4	Intergenic	Island
cg13056269	MCM6	1.061e-05	2.815e-02	0.0120	6.8%	16.2%	9.4%	2	Body	Island
cg21182694	MRPS22	1.107e-05	2.922e-02	0.0116	15.9%	32.6%	16.7%	3	TSS200	N_Shore
cg01770755	Intergenic	1.142e-05	2.964e-02	0.0116	8.9%	24.8%	15.9%	15	Intergenic	Island
cg08696727	MKX	1.148e-05	2.964e-02	0.0146	3.4%	10.6%	7.2%	10	TSS200	Island
cg14872693	NEAT1	1.130e-05	2.964e-02	0.0137	7.1%	19.7%	12.6%	11	TSS200	Island
cg14932468	CYP26B1	1.137e-05	2.964e-02	0.0108	10.1%	21.4%	11.3%	2	Body	Island
cg07850527	Intergenic	1.158e-05	2.974e-02	0.0141	5.1%	13.4%	8.3%	16	Intergenic	Island
cg21941030	RCN3;RCN3	1.173e-05	2.998e-02	0.0143	23.7%	48.3%	24.6%	19	1stExon;5'UTR	Island
cg17053285	SNED1	1.196e-05	3.041e-02	0.0107	55.3%	79.4%	24.1%	2	Body	Open sea
cg21567504	OCA2	1.215e-05	3.071e-02	0.0109	10.0%	24.2%	14.2%	15	TSS200	Island
cg24816460	CDYL;CDYL	1.223e-05	3.075e-02	0.0135	7.1%	21.6%	14.5%	6	TSS1500;Body	Island
cg26014047	Intergenic	1.237e-05	3.096e-02	0.0113	85.3%	93.8%	8.5%	6	Intergenic	Open sea
cg14919554	Intergenic	1.283e-05	3.194e-02	0.0119	11.0%	25.1%	14.1%	5	Intergenic	Island
cg02538829	Intergenic	1.290e-05	3.196e-02	0.0099	36.9%	59.1%	22.2%	17	Intergenic	Open sea
cg11785652	GFI1;GFI1;GFI1;GFI1	1.318e-05	3.232e-02	0.0121	9.0%	19.7%	10.7%	1	5'UTR;1stExon;5'UTR;5'UTR	Island
cg13139972	DKK2;DKK2	1.313e-05	3.232e-02	0.0135	3.3%	8.9%	5.6%	4	1stExon;5'UTR	Island
cg13543854	FLJ45983;GATA3;GATA3;FLJ45983	1.343e-05	3.247e-02	0.0125	11.1%	26.5%	15.4%	10	TSS200;TSS1500;TSS1500;TSS200	Island
cg22711679	RPA2	1.344e-05	3.247e-02	0.0109	5.3%	12.4%	7.1%	1	TSS200	Island
cg25241559	SNED1	1.335e-05	3.247e-02	0.0163	74.2%	91.7%	17.5%	2	Body	Island
cg25427880	Intergenic	1.357e-05	3.260e-02	0.0093	21.0%	35.9%	14.9%	10	Intergenic	Island
cg21584234	Intergenic	1.367e-05	3.269e-02	0.0146	70.6%	89.2%	18.5%	5	Intergenic	N_Shore
cg11705975	PRLHR	1.390e-05	3.307e-02	0.0116	33.1%	53.4%	20.4%	10	Body	Island
cg25410668	RPA2	1.427e-05	3.378e-02	0.0110	35.5%	58.7%	23.2%	1	TSS1500	S_Shore
cg00718470	Intergenic	1.458e-05	3.418e-02	0.0174	11.6%	41.4%	29.7%	15	Intergenic	Island
cg10777461	PEX14	1.462e-05	3.418e-02	0.0161	51.2%	76.4%	25.2%	1	Body	Open sea
cg16764848	GNPNAT1	1.465e-05	3.418e-02	0.0142	18.1%	44.2%	26.1%	14	TSS1500	S_Shore
cg12749863	MIR155HG	1.530e-05	3.553e-02	0.0197	6.0%	22.3%	16.3%	21	Body	Island
cg03799530	SH2B3	1.591e-05	3.624e-02	0.0145	6.7%	23.2%	16.5%	12	TSS1500	Island
cg06648759	Intergenic	1.580e-05	3.624e-02	0.0128	37.1%	67.5%	30.4%	13	Intergenic	Open sea
cg13806070	BMP8A;BMP8A	1.591e-05	3.624e-02	0.0141	6.4%	19.1%	12.7%	1	1stExon;5'UTR	Island
cg21424782	SNAI1;SNAI1	1.586e-05	3.624e-02	0.0211	2.6%	11.3%	8.7%	20	5'UTR;1stExon	Island
cg03555227	RANBP17	1.637e-05	3.713e-02	0.0116	19.8%	42.3%	22.5%	5	Body	Island
cg10091994	CCND2	1.683e-05	3.798e-02	0.0146	2.5%	8.3%	5.8%	12	TSS1500	Island
cg25054416	SLFN11;SLFN11;SLFN11;SLFN11;SLFN11	1.695e-05	3.807e-02	0.0106	5.2%	13.9%	8.7%	17	5'UTR;5'UTR;5'UTR;5'UTR;5'UTR	N_Shore
cg23588462	Intergenic	1.713e-05	3.830e-02	0.0116	15.5%	34.9%	19.4%	13	Intergenic	N_Shore
cg06374766	GPR157	1.755e-05	3.889e-02	0.0133	4.4%	11.7%	7.3%	1	1stExon	Island
cg23442326	OAT	1.751e-05	3.889e-02	0.0135	2.8%	9.3%	6.4%	10	TSS200	Island
cg01529637	ZFP64	1.848e-05	4.075e-02	0.0116	6.9%	17.3%	10.4%	20	Body	Island
cg24445316	Intergenic	1.884e-05	4.136e-02	0.0118	5.7%	18.0%	12.3%	1	Intergenic	S_Shelf
cg22331349	ZNF577;ZNF577;ZNF577	1.898e-05	4.148e-02	0.0104	15.9%	36.8%	20.9%	19	TSS200;TSS200;TSS200	Island
cg01812045	DES	1.961e-05	4.266e-02	0.0068	22.8%	34.7%	11.9%	2	1stExon	Island
cg20430725	MCM6	2.017e-05	4.368e-02	0.0196	4.6%	20.5%	15.9%	2	Body	Island
cg03507326	LOC100128788;SRRM2	2.045e-05	4.408e-02	0.0188	44.4%	83.6%	39.2%	16	Body;TSS1500	Island
cg18024487	DERL3;DERL3;DERL3	2.066e-05	4.435e-02	0.0105	10.3%	20.7%	10.4%	22	TSS1500;TSS1500;TSS1500	Island
cg02980971	HSBP1	2.106e-05	4.501e-02	0.0106	7.1%	18.9%	11.8%	16	TSS200	Island
cg24724428	ELOVL2	2.120e-05	4.511e-02	0.0212	6.0%	27.0%	20.9%	6	TSS1500	Island
cg05208605	Intergenic	2.141e-05	4.511e-02	0.0119	15.4%	34.4%	19.0%	11	Intergenic	Island
cg05917988	AARS2	2.139e-05	4.511e-02	0.0127	12.3%	26.0%	13.7%	6	TSS200	Island
cg21493505	ZNF542;ZNF542;ZNF542;ZNF542	2.148e-05	4.511e-02	0.0093	18.0%	33.1%	15.1%	19	TSS1500;TSS1500;TSS200;TSS200	Island
cg24066198	ZNF274;ZNF274;ZNF274	2.162e-05	4.521e-02	0.0123	2.6%	7.9%	5.3%	19	5'UTR;5'UTR;5'UTR	Island
cg03958426	MAPKAPK2;MAPKAPK2	2.187e-05	4.534e-02	0.0106	11.3%	24.4%	13.2%	1	TSS1500;TSS1500	N_Shore
cg13575161	CCND2	2.181e-05	4.534e-02	0.0154	10.2%	35.3%	25.1%	12	TSS1500	Island
cg01544777	MCPH1	2.306e-05	4.760e-02	0.0140	76.0%	94.5%	18.5%	8	Body	Open sea
cg14676592	Intergenic	2.393e-05	4.904e-02	0.0120	19.2%	41.6%	22.4%	16	Intergenic	Island
cg23577865	SLCO2B1;SLCO2B1;SLCO2B1	2.397e-05	4.904e-02	0.0101	49.6%	71.9%	22.3%	11	Body;Body;TSS1500	Open sea
cg04187185	CCL28	2.454e-05	4.978e-02	0.0209	11.1%	41.7%	30.6%	5	Body	Island
cg07924892	MOCOS	2.461e-05	4.978e-02	0.0112	7.7%	20.0%	12.3%	18	TSS1500	Island
cg17928231	C19orf57;CC2D1A	2.464e-05	4.978e-02	0.0184	4.2%	15.5%	11.2%	19	5'UTR;TSS200	Island
cg14411266	SLC8A1	2.483e-05	4.995e-02	0.0129	5.9%	17.3%	11.3%	2	5'UTR	S_Shore
cg16485682	GATA6;GATA6	2.492e-05	4.995e-02	0.0202	2.8%	16.1%	13.4%	18	5'UTR;1stExon	Island
