# Supplementary material for: Blood-based biomarkers of age-associated epigenetic changes in human islets associate with insulin secretion and diabetes
Source: Nat Commun. 2016 Mar 31;7:11089. doi: 10.1038/ncomms11089 (PMC4821875; doi:10.1038/ncomms11089)
Supplement: Supplementary Data 2 — Cross-reactive probes [file ncomms11089-s3.xlsx]

## Sheet: Sheet1
Supplementary Data 2. Cross-reactive probes
ProbeID	Gene	47	48	49	50	<= Number of bases matched to cross-reactive target(s)
cg00088042	PPRC1	0	0	0	0	<= Number of cross-reactive target(s)
cg00092518	PHF11;PHF11;PHF11	0	0	0	0
cg00394316	MGC87042;MGC87042;MGC87042;MGC87042	0	0	0	0
cg00439658	GRIN2C	0	0	0	0
cg00702638	KIF15;KIF15;KIAA1143	0	0	0	0
cg00718470	Intergenic	0	0	0	0
cg00731185	Intergenic	0	0	0	0
cg00860370	RNPC3	0	0	0	0
cg01196788	Intergenic	0	0	0	0
cg01214340	PHF11;PHF11	0	0	0	0
cg01313313	C5orf39	0	0	0	0
cg01529637	ZFP64	0	0	0	0
cg01544777	MCPH1	0	0	0	0
cg01579289	Intergenic	0	0	0	0
cg01639032	HSPA1A;HSPA1L	0	0	0	0
cg01770755	Intergenic	0	0	0	0
cg01812045	DES	0	0	0	0
cg02331561	ABCA17P;ABCA3	0	0	0	0
cg02519751	ZIC1	0	0	0	0
cg02538829	Intergenic	0	0	0	0
cg02560186	Intergenic	2	5	0	0
cg02638057	C1orf103;C1orf103	0	0	0	0
cg02650266	Intergenic	0	0	0	0
cg02980971	HSBP1	0	0	0	0
cg03032497	Intergenic	0	0	0	0
cg03036557	GPC5	0	0	0	0
cg03039974	FTL	0	0	0	0
cg03133876	ARHGEF19	0	0	0	0
cg03507326	LOC100128788;SRRM2	0	0	0	0
cg03553786	LOC285375	0	0	0	0
cg03555227	RANBP17	0	0	0	0
cg03799530	SH2B3	0	0	0	0
cg03844506	Intergenic	1	3	0	0
cg03958426	MAPKAPK2;MAPKAPK2	0	0	0	0
cg03963327	NRIP3	0	0	0	0
cg04014609	Intergenic	0	0	0	0
cg04187185	CCL28	0	0	0	0
cg04271792	Intergenic	0	0	0	0
cg04431629	DMRTA2	0	0	0	0
cg04432319	ISM1	0	0	0	0
cg04527868	ARFGAP3;ARFGAP3	0	0	0	0
cg04612488	AURKB	0	0	0	0
cg04684267	ZNF274;ZNF274;ZNF274;ZNF274;ZNF274;ZNF274	0	0	0	0
cg04796181	HIST1H3I	0	0	0	0
cg05208605	Intergenic	0	0	0	0
cg05555455	HLTF;HLTF	0	0	0	0
cg05651778	MRC2	0	0	0	0
cg05700079	ZIC1	0	0	0	0
cg05708550	KDM3B	0	0	0	0
cg05807885	GOLT1A	0	0	0	0
cg05917988	AARS2	0	0	0	0
cg06022942	FLJ45983;GATA3;GATA3;FLJ45983	0	0	0	0
cg06374766	GPR157	0	0	0	0
cg06385324	SNHG9;SNORA78;RPS2	0	0	0	0
cg06458239	ZNF549	0	0	0	0
cg06639320	FHL2;FHL2;FHL2;FHL2	0	0	0	0
cg06648759	Intergenic	0	0	0	0
cg06699519	CD81	0	0	0	0
cg06866597	ZNRF3	0	0	0	0
cg07231955	Intergenic	0	0	0	0
cg07303143	KIAA1143;KIF15	0	0	0	0
cg07379055	Intergenic	0	0	0	0
cg07515196	DOCK6	0	0	0	0
cg07519536	BTN1A1	0	0	0	0
cg07544187	CILP2	0	0	0	0
cg07553761	TRIM59	0	0	0	0
cg07570470	Intergenic	0	0	0	0
cg07584066	DHX40;DHX40	0	0	0	0
cg07717763	SH2D5;SH2D5	0	0	0	0
cg07850527	Intergenic	0	0	0	0
cg07907745	FLJ45983;GATA3;GATA3;FLJ45983	0	0	0	0
cg07924892	MOCOS	0	0	0	0
cg08097417	KLF14	0	0	0	0
cg08169949	RPA2	0	0	0	0
cg08184652	Intergenic	0	0	0	0
cg08342886	VPS52;RPS18	0	0	0	0
cg08445802	Intergenic	0	0	0	0
cg08461586	CCNJ;CCNJ;CCNJ	0	0	0	0
cg08540307	HIST1H2AL	0	3	0	0
cg08625382	EPHA4	0	0	0	0
cg08696727	MKX	0	0	0	0
cg08957484	CCNI2	0	0	0	0
cg09112081	Intergenic	0	0	0	0
cg09232499	NSUN5;NSUN5;NSUN5;NSUN5	0	2	0	0
cg09286183	SYNGR3	0	0	0	0
cg09603024	SNAI1	0	0	0	0
cg09868451	MTHFD2;MTHFD2;MTHFD2	0	0	0	0
cg10074727	GCM2	0	0	0	0
cg10091994	CCND2	0	0	0	0
cg10548038	GPC5	0	0	0	0
cg10548492	ACN9;ACN9	0	0	0	0
cg10569694	RNF216L;RNF216L;RNF216L	1	0	0	0
cg10729426	ZNF549	0	0	0	0
cg10731192	RPL10A	0	0	0	0
cg10777461	PEX14	0	0	0	0
cg10785051	TCF7;TCF7;TCF7;TCF7;TCF7	0	0	0	0
cg11018337	FLJ45983;GATA3;GATA3;FLJ45983	0	0	0	0
cg11705975	PRLHR	0	0	0	0
cg11785652	GFI1;GFI1;GFI1;GFI1	0	0	0	0
cg11787288	C1orf103;C1orf103;C1orf103;C1orf103	0	0	0	0
cg11896587	FBXO17;FBXO17	0	0	0	0
cg11983867	MGC87042;MGC87042;MGC87042;MGC87042	1	0	0	0
cg12018403	C19orf51	0	0	0	0
cg12100751	C1orf59;C1orf59;C1orf59	0	0	0	0
cg12141030	KIAA1143;KIF15	0	0	0	0
cg12678562	GPC5	0	0	0	0
cg12749863	MIR155HG	0	0	0	0
cg12804441	EFHD1;EFHD1	0	0	0	0
cg13056269	MCM6	0	0	0	0
cg13139972	DKK2;DKK2	0	0	0	0
cg13180678	CENPV	0	0	0	0
cg13422850	NTNG2	0	0	0	0
cg13543854	FLJ45983;GATA3;GATA3;FLJ45983	0	0	0	0
cg13575161	CCND2	0	0	0	0
cg13678641	AURKB	0	0	0	0
cg13682722	C14orf102;C14orf102	0	0	0	0
cg13806070	BMP8A;BMP8A	1	0	0	0
cg14016177	Intergenic	0	0	0	0
cg14064148	Intergenic	0	0	0	0
cg14265813	RPL10A	0	0	0	0
cg14361627	KLF14	0	0	0	0
cg14380270	SLFN11;SLFN11;SLFN11;SLFN11;SLFN11	0	0	0	0
cg14411266	SLC8A1	0	0	0	0
cg14507337	SIX6	0	0	0	0
cg14633456	Intergenic	0	0	0	0
cg14676592	Intergenic	0	0	0	0
cg14692377	SLC6A4;SLC6A4	0	0	0	0
cg14704921	RASL11B;RASL11B	0	0	0	0
cg14848772	HIST1H2AG	0	0	0	0
cg14872693	NEAT1	0	0	0	0
cg14911690	PBX4	0	0	0	0
cg14919554	Intergenic	0	0	0	0
cg14932468	CYP26B1	0	0	0	0
cg15123984	MSX2;MSX2	0	0	0	0
cg15341124	DIO3;DIO3;MIR1247	0	0	0	0
cg15355387	CADM2;CADM2	0	0	0	0
cg15410276	HIST1H3H	0	0	0	0
cg15618978	TRIM59	0	0	0	0
cg15814736	ATL3	0	0	0	0
cg15909319	Intergenic	0	0	0	0
cg16015712	ZYG11A	0	0	0	0
cg16181396	ZIC1	0	0	0	0
cg16295725	ZNF518B	0	0	0	0
cg16361302	Intergenic	0	0	0	0
cg16472050	Intergenic	0	0	0	0
cg16485682	GATA6;GATA6	0	0	0	0
cg16541852	Intergenic	0	0	0	0
cg16764848	GNPNAT1	0	0	0	0
cg16969368	DHX40;DHX40	0	0	0	0
cg17053285	SNED1	0	0	0	0
cg17117277	ZFR2	0	0	0	0
cg17376957	UBB	0	0	0	0
cg17395064	TXNRD1	0	0	0	0
cg17435266	Intergenic	0	0	0	0
cg17592231	Intergenic	0	0	0	0
cg17928231	C19orf57;CC2D1A	0	0	0	0
cg18024487	DERL3;DERL3;DERL3	0	0	0	0
cg18125865	RNPC3	0	0	0	0
cg18240400	ANUBL1;ANUBL1	0	0	0	0
cg18342050	MIER2	0	0	0	0
cg18466674	HSPA1A;HSPA1L	0	0	0	0
cg18473521	HOXC4;HOXC4	0	0	0	0
cg18514820	VIM	0	0	0	0
cg18549036	HLTF;HLTF	0	0	0	0
cg18795809	ZNF518B	0	0	0	0
cg18812909	CITED4	0	0	0	0
cg19106932	Intergenic	0	0	0	0
cg19230755	Intergenic	0	0	0	0
cg19250101	TMC4;TMC4	0	0	0	0
cg19291355	AARS2	0	0	0	0
cg19399220	Intergenic	0	0	0	0
cg19462352	PROCA1	0	0	0	0
cg19996355	PBX4	0	0	0	0
cg20315346	CHP;EXD1	0	0	0	0
cg20413454	C1orf163	0	0	0	0
cg20419623	SNAI1;SNAI1	0	0	0	0
cg20430725	MCM6	0	0	0	0
cg21182694	MRPS22	0	0	0	0
cg21199023	FEM1C	0	0	0	0
cg21424782	SNAI1;SNAI1	0	0	0	0
cg21493505	ZNF542;ZNF542;ZNF542;ZNF542	0	0	0	0
cg21567504	OCA2	0	0	0	0
cg21584234	Intergenic	0	0	0	0
cg21709871	NRBP2	0	0	0	0
cg21724796	AURKB	0	0	0	0
cg21802401	NSUN5;NSUN5;NSUN5;NSUN5	0	2	0	0
cg21911021	ZIK1	0	0	0	0
cg21941030	RCN3;RCN3	0	0	0	0
cg22036988	SPSB4	0	0	0	0
cg22088594	FAM48A;FAM48A	0	0	0	0
cg22227354	RAD21L1	0	0	0	0
cg22256027	MSX1	0	0	0	0
cg22285878	KLF14	0	0	0	0
cg22331349	ZNF577;ZNF577;ZNF577	0	0	0	0
cg22454769	FHL2;FHL2;FHL2;FHL2	0	0	0	0
cg22546696	MGA;MGA;MGA;MGA	0	0	0	0
cg22682373	KIAA0528	0	0	0	0
cg22711679	RPA2	0	0	0	0
cg22736354	NHLRC1	0	0	0	0
cg22920873	C7orf55	0	0	0	0
cg23045594	Intergenic	0	0	0	0
cg23091758	NRIP3	0	0	0	0
cg23156348	Intergenic	0	0	0	0
cg23193410	LOC100268168;LOC100268168;RPL26L1	0	0	0	0
cg23401912	CENPV	0	0	0	0
cg23442326	OAT	0	0	0	0
cg23577865	SLCO2B1;SLCO2B1;SLCO2B1	0	0	0	0
cg23588462	Intergenic	0	0	0	0
cg23606718	FAM123C;FAM123C;FAM123C;FAM123C;FAM123C;FAM123C	0	0	0	0
cg23620822	LOC285375	0	0	0	0
cg23813012	PRDM2	0	0	0	0
cg23995914	ZNF518B	0	0	0	0
cg24066198	ZNF274;ZNF274;ZNF274	0	0	0	0
cg24079702	FHL2;FHL2;FHL2;FHL2	0	0	0	0
cg24137987	KDM3B	0	0	0	0
cg24255928	CCNJ;CCNJ;CCNJ	0	0	0	0
cg24369989	CHRNB4	0	0	0	0
cg24436715	Intergenic	0	0	0	0
cg24445316	Intergenic	0	0	0	0
cg24724428	ELOVL2	0	0	0	0
cg24816460	CDYL;CDYL	0	0	0	0
cg24847541	GPC5;GPC5	0	0	0	0
cg24856258	MGA;MGA	0	0	0	0
cg24888989	KIF15;KIF15;KIAA1143	0	0	0	0
cg24984523	PHF11;PHF11	0	0	0	0
cg25054416	SLFN11;SLFN11;SLFN11;SLFN11;SLFN11	0	0	0	0
cg25090514	Intergenic	0	0	0	0
cg25241559	SNED1	0	0	0	0
cg25410668	RPA2	0	0	0	0
cg25427880	Intergenic	0	0	0	0
cg25655593	SNAI1	0	0	0	0
cg25743481	KIF15;KIF15;KIAA1143	0	0	0	0
cg26014047	Intergenic	3	1	0	0
cg26118408	Intergenic	0	0	0	0
cg26377000	SLFN12L	0	0	0	0
cg26522319	C1orf103;C1orf103;C1orf103;C1orf103	0	0	0	0
cg26875805	ILDR2	0	0	0	0
cg26985446	Intergenic	0	0	0	0
cg27028760	SYNGR3	0	0	0	0
cg27044841	Intergenic	0	0	0	0
cg27541691	TUBG2	0	0	0	0
