# Supplementary material for: Blood-based biomarkers of age-associated epigenetic changes in human islets associate with insulin secretion and diabetes
Source: Nat Commun. 2016 Mar 31;7:11089. doi: 10.1038/ncomms11089 (PMC4821875; doi:10.1038/ncomms11089)
Supplement: Supplementary Data 3 — Methylation sites that were significantly associated with age in human pancreatic islets in a narrower age-segment (donors within mean age ± 1 SD) [file ncomms11089-s4.xlsx]

## Sheet: full_dataset_top_age
Supplementary Data 3. Methylation sites that were significantly associated with age in human pancreatic islets in a narrower age-segment (donors within mean age ± 1 SD)
Probe ID	Gene	p-value	q-value	Regression-coefficient	Minimum methylation (%)	Maximum methylation(%)	Δ methylation (%)
cg11787288	C1orf103;C1orf103;C1orf103;C1orf103	4.57E-07	1.10E-04	0.034	2.4	7.0	4.6
cg18514820	VIM	1.44E-06	1.73E-04	0.034	8.4	20.8	12.4
cg02519751	ZIC1	3.41E-06	2.74E-04	0.044	17.6	48.0	30.4
cg00702638	KIF15;KIF15;KIAA1143	5.36E-06	3.23E-04	0.037	7.1	18.6	11.5
cg22256027	MSX1	4.24E-05	1.79E-03	0.022	17.8	36.0	18.3
cg01579289	Intergenic	4.97E-05	1.79E-03	0.031	4.4	13.5	9.1
cg17395064	TXNRD1	5.21E-05	1.79E-03	0.025	7.9	17.0	9.1
cg17435266	Intergenic	8.56E-05	1.99E-03	0.024	3.2	8.2	4.9
cg08540307	HIST1H2AL	8.83E-05	1.99E-03	0.029	4.1	10.3	6.2
cg07303143	KIAA1143;KIF15	9.25E-05	1.99E-03	0.025	25.7	51.8	26.1
cg14411266	SLC8A1	9.29E-05	1.99E-03	0.023	5.9	12.9	7.0
cg03039974	FTL	9.97E-05	1.99E-03	0.021	5.3	9.6	4.4
cg26522319	C1orf103;C1orf103;C1orf103;C1orf103	1.07E-04	1.99E-03	0.027	10.8	23.1	12.2
cg12141030	KIAA1143;KIF15	1.37E-04	2.30E-03	0.022	23.3	43.3	19.9
cg11983867	MGC87042;MGC87042;MGC87042;MGC87042	1.43E-04	2.30E-03	0.025	12.3	25.7	13.5
cg24856258	MGA;MGA	1.59E-04	2.39E-03	0.021	4.0	7.6	3.6
cg24888989	KIF15;KIF15;KIAA1143	1.72E-04	2.43E-03	0.025	6.6	14.5	7.9
cg18342050	MIER2	2.42E-04	2.74E-03	0.018	5.7	11.1	5.3
cg16969368	DHX40;DHX40	2.58E-04	2.74E-03	0.024	15.5	30.5	15.0
cg20315346	CHP;EXD1	2.60E-04	2.74E-03	0.018	4.9	9.3	4.5
cg04684267	ZNF274;ZNF274;ZNF274;ZNF274;ZNF274;ZNF274	2.63E-04	2.74E-03	0.016	15.7	24.8	9.1
cg18466674	HSPA1A;HSPA1L	2.65E-04	2.74E-03	0.030	5.1	16.7	11.6
cg12678562	GPC5	2.80E-04	2.74E-03	0.029	8.1	22.5	14.4
cg15618978	TRIM59	2.81E-04	2.74E-03	0.019	13.3	24.2	10.9
cg18473521	HOXC4;HOXC4	2.89E-04	2.74E-03	0.019	45.3	62.6	17.3
cg14265813	RPL10A	3.08E-04	2.74E-03	0.024	6.9	15.8	8.9
cg25241559	SNED1	3.10E-04	2.74E-03	0.029	74.2	90.8	16.5
cg02331561	ABCA17P;ABCA3	3.18E-04	2.74E-03	0.030	5.7	17.5	11.7
cg27028760	SYNGR3	3.47E-04	2.88E-03	0.025	10.1	28.0	17.9
cg07850527	Intergenic	4.47E-04	3.59E-03	0.023	5.2	12.6	7.4
cg21724796	AURKB	4.86E-04	3.78E-03	0.023	4.7	10.3	5.7
cg05700079	ZIC1	5.32E-04	4.01E-03	0.018	24.1	42.3	18.1
cg07553761	TRIM59	5.86E-04	4.23E-03	0.020	22.2	41.4	19.2
cg15909319	Intergenic	5.97E-04	4.23E-03	0.017	11.2	20.1	8.9
cg03036557	GPC5	6.81E-04	4.69E-03	0.030	6.9	21.0	14.1
cg19291355	AARS2	7.09E-04	4.75E-03	0.025	4.5	14.6	10.1
cg12804441	EFHD1;EFHD1	7.41E-04	4.83E-03	0.020	5.1	11.9	6.7
cg14633456	Intergenic	9.37E-04	5.94E-03	0.023	3.2	10.9	7.8
cg10074727	GCM2	1.01E-03	6.20E-03	0.019	15.7	31.5	15.8
cg08169949	RPA2	1.06E-03	6.20E-03	0.019	6.1	14.5	8.4
cg21802401	NSUN5;NSUN5;NSUN5;NSUN5	1.06E-03	6.20E-03	0.028	3.1	10.8	7.7
cg18125865	RNPC3	1.13E-03	6.51E-03	0.033	4.6	20.5	15.9
cg25090514	Intergenic	1.20E-03	6.74E-03	0.024	8.4	22.6	14.2
cg25743481	KIF15;KIF15;KIAA1143	1.28E-03	6.89E-03	0.020	12.1	23.6	11.5
cg23620822	LOC285375	1.29E-03	6.89E-03	0.039	9.6	34.0	24.3
cg14848772	HIST1H2AG	1.46E-03	7.67E-03	0.026	25.5	56.2	30.7
cg09868451	MTHFD2;MTHFD2;MTHFD2	1.54E-03	7.82E-03	0.022	3.8	9.8	6.0
cg09603024	SNAI1	1.56E-03	7.82E-03	0.023	3.9	9.5	5.7
cg10548038	GPC5	1.61E-03	7.82E-03	0.025	5.3	13.5	8.2
cg24984523	PHF11;PHF11	1.62E-03	7.82E-03	0.020	3.0	7.4	4.4
cg09286183	SYNGR3	1.75E-03	8.29E-03	0.020	3.7	10.2	6.5
cg21584234	Intergenic	1.89E-03	8.78E-03	0.024	70.6	89.2	18.5
cg23995914	ZNF518B	1.98E-03	8.99E-03	0.015	22.4	38.4	16.0
cg00860370	RNPC3	2.14E-03	9.33E-03	0.031	4.4	20.6	16.2
cg07907745	FLJ45983;GATA3;GATA3;FLJ45983	2.14E-03	9.33E-03	0.018	14.0	26.1	12.0
cg17117277	ZFR2	2.21E-03	9.33E-03	0.020	9.6	20.9	11.3
cg15123984	MSX2;MSX2	2.25E-03	9.33E-03	0.018	7.6	17.4	9.9
cg02638057	C1orf103;C1orf103	2.30E-03	9.33E-03	0.020	2.4	5.9	3.5
cg22546696	MGA;MGA;MGA;MGA	2.31E-03	9.33E-03	0.024	3.8	9.2	5.4
cg08445802	Intergenic	2.32E-03	9.33E-03	0.017	12.6	23.5	10.9
cg05708550	KDM3B	2.59E-03	1.02E-02	0.015	21.2	40.6	19.4
cg21709871	NRBP2	2.76E-03	1.07E-02	0.015	6.8	12.0	5.2
cg10731192	RPL10A	2.81E-03	1.08E-02	0.023	4.0	11.5	7.5
cg23577865	SLCO2B1;SLCO2B1;SLCO2B1	2.92E-03	1.10E-02	0.016	49.6	68.2	18.6
cg09112081	Intergenic	3.25E-03	1.20E-02	0.020	8.3	20.8	12.5
cg09232499	NSUN5;NSUN5;NSUN5;NSUN5	3.28E-03	1.20E-02	0.028	4.5	15.6	11.1
cg22285878	KLF14	3.57E-03	1.28E-02	0.017	5.6	10.9	5.4
cg23588462	Intergenic	3.79E-03	1.34E-02	0.015	15.5	30.6	15.1
cg18549036	HLTF;HLTF	3.96E-03	1.37E-02	0.015	13.7	23.2	9.6
cg08957484	CCNI2	3.98E-03	1.37E-02	0.014	31.1	47.1	16.0
cg03553786	LOC285375	4.03E-03	1.37E-02	0.033	15.3	42.9	27.7
cg07570470	Intergenic	4.35E-03	1.45E-02	0.022	31.5	60.8	29.3
cg07584066	DHX40;DHX40	4.45E-03	1.45E-02	0.019	17.8	41.1	23.3
cg22736354	NHLRC1	4.46E-03	1.45E-02	0.013	23.5	39.3	15.8
cg19250101	TMC4;TMC4	4.57E-03	1.47E-02	0.021	5.1	13.1	7.9
cg18795809	ZNF518B	4.81E-03	1.53E-02	0.023	3.7	12.8	9.1
cg23091758	NRIP3	4.88E-03	1.53E-02	0.021	7.1	17.4	10.3
cg24137987	KDM3B	5.73E-03	1.74E-02	0.021	5.5	16.9	11.4
cg07515196	DOCK6	5.75E-03	1.74E-02	0.014	27.1	44.1	17.0
cg19230755	Intergenic	5.76E-03	1.74E-02	0.020	9.0	18.9	10.0
cg24255928	CCNJ;CCNJ;CCNJ	5.99E-03	1.78E-02	0.017	5.4	10.6	5.2
cg08097417	KLF14	6.45E-03	1.89E-02	0.011	17.4	26.0	8.6
cg22454769	FHL2;FHL2;FHL2;FHL2	6.82E-03	1.98E-02	0.022	20.3	50.0	29.8
cg24079702	FHL2;FHL2;FHL2;FHL2	7.35E-03	2.11E-02	0.022	11.6	32.7	21.1
cg07544187	CILP2	7.68E-03	2.18E-02	0.028	5.8	23.9	18.2
cg26875805	ILDR2	8.05E-03	2.24E-02	0.020	7.1	17.9	10.8
cg03507326	LOC100128788;SRRM2	8.07E-03	2.24E-02	0.022	48.6	83.6	35.0
cg12100751	C1orf59;C1orf59;C1orf59	8.75E-03	2.40E-02	0.015	10.9	23.8	12.9
cg21567504	OCA2	9.20E-03	2.49E-02	0.012	11.8	23.0	11.2
cg06866597	ZNRF3	1.04E-02	2.79E-02	0.021	3.7	12.6	8.9
cg22227354	RAD21L1	1.06E-02	2.82E-02	0.023	5.3	17.1	11.8
cg05555455	HLTF;HLTF	1.08E-02	2.83E-02	0.014	11.9	23.2	11.3
cg24066198	ZNF274;ZNF274;ZNF274	1.13E-02	2.89E-02	0.016	2.6	7.9	5.3
cg13678641	AURKB	1.13E-02	2.89E-02	0.016	4.7	10.6	6.0
cg00718470	Intergenic	1.16E-02	2.95E-02	0.019	12.5	33.8	21.3
cg06022942	FLJ45983;GATA3;GATA3;FLJ45983	1.18E-02	2.97E-02	0.023	7.4	22.8	15.3
cg11018337	FLJ45983;GATA3;GATA3;FLJ45983	1.27E-02	3.15E-02	0.024	5.6	18.5	12.9
cg16015712	ZYG11A	1.28E-02	3.15E-02	0.016	4.9	10.6	5.7
cg01313313	C5orf39	1.32E-02	3.22E-02	0.013	6.1	12.1	6.0
cg14507337	SIX6	1.40E-02	3.38E-02	0.014	7.4	14.8	7.4
cg16295725	ZNF518B	1.48E-02	3.49E-02	0.020	4.5	14.7	10.3
cg07231955	Intergenic	1.48E-02	3.49E-02	0.012	7.2	12.7	5.5
cg04527868	ARFGAP3;ARFGAP3	1.62E-02	3.79E-02	0.017	9.1	20.7	11.5
cg17053285	SNED1	1.64E-02	3.81E-02	0.012	60.7	77.3	16.6
cg11705975	PRLHR	1.70E-02	3.90E-02	0.012	36.1	53.3	17.2
cg00092518	PHF11;PHF11;PHF11	1.73E-02	3.93E-02	0.014	13.4	30.7	17.2
cg23401912	CENPV	1.77E-02	3.99E-02	0.012	6.5	15.2	8.7
cg12749863	MIR155HG	1.91E-02	4.24E-02	0.023	6.6	22.3	15.7
cg25427880	Intergenic	1.92E-02	4.24E-02	0.010	23.1	34.1	11.1
cg08342886	VPS52;RPS18	1.99E-02	4.35E-02	0.013	9.5	18.3	8.9
cg10548492	ACN9;ACN9	2.02E-02	4.39E-02	0.014	9.5	17.2	7.8
cg24369989	CHRNB4	2.12E-02	4.55E-02	0.013	37.5	56.8	19.3
cg06458239	ZNF549	2.16E-02	4.57E-02	0.017	20.7	47.7	27.0
cg14692377	SLC6A4;SLC6A4	2.17E-02	4.57E-02	0.016	12.1	30.2	18.1
cg04271792	Intergenic	2.18E-02	4.57E-02	0.014	15.4	29.1	13.7
cg13806070	BMP8A;BMP8A	2.28E-02	4.74E-02	0.014	8.1	16.2	8.1
cg00439658	GRIN2C	2.32E-02	4.78E-02	0.010	17.4	29.5	12.1
cg20430725	MCM6	2.39E-02	4.86E-02	0.021	4.6	20.5	15.9
cg03133876	ARHGEF19	2.43E-02	4.86E-02	0.014	14.7	28.2	13.5
cg17928231	C19orf57;CC2D1A	2.45E-02	4.86E-02	0.020	4.2	15.0	10.7
cg17376957	UBB	2.46E-02	4.86E-02	0.019	2.7	7.2	4.5
cg04187185	CCL28	2.47E-02	4.86E-02	0.023	14.2	41.7	27.5
cg03958426	MAPKAPK2;MAPKAPK2	2.48E-02	4.86E-02	0.011	12.1	22.5	10.4
cg14676592	Intergenic	2.51E-02	4.87E-02	0.012	21.6	38.9	17.3
cg23606718	FAM123C;FAM123C;FAM123C;FAM123C;FAM123C;FAM123C	2.58E-02	4.98E-02	0.017	6.0	15.8	9.8
cg14911690	PBX4	2.65E-02	5.08E-02	0.017	7.1	21.1	14.0
cg15341124	DIO3;DIO3;MIR1247	2.69E-02	5.11E-02	0.012	13.2	25.6	12.4
cg20419623	SNAI1;SNAI1	2.81E-02	5.29E-02	0.023	2.2	8.2	6.0
cg00394316	MGC87042;MGC87042;MGC87042;MGC87042	2.83E-02	5.29E-02	0.014	15.4	33.7	18.3
cg22682373	KIAA0528	2.93E-02	5.44E-02	0.011	10.8	20.2	9.4
cg21941030	RCN3;RCN3	2.99E-02	5.50E-02	0.015	25.0	47.7	22.8
cg04612488	AURKB	3.14E-02	5.72E-02	0.016	3.9	9.8	5.9
cg22920873	C7orf55	3.32E-02	6.01E-02	0.015	1.8	5.5	3.7
cg07519536	BTN1A1	3.40E-02	6.12E-02	0.010	5.3	9.5	4.1
cg11785652	GFI1;GFI1;GFI1;GFI1	3.60E-02	6.42E-02	0.013	9.0	17.9	8.9
cg21199023	FEM1C	3.66E-02	6.49E-02	0.016	3.7	10.1	6.5
cg10729426	ZNF549	3.72E-02	6.50E-02	0.016	22.0	46.9	24.8
cg21424782	SNAI1;SNAI1	3.72E-02	6.50E-02	0.020	2.9	10.9	8.0
cg19106932	Intergenic	3.84E-02	6.64E-02	0.024	14.2	48.0	33.8
cg06385324	SNHG9;SNORA78;RPS2	3.86E-02	6.64E-02	0.011	8.3	16.1	7.8
cg04014609	Intergenic	4.07E-02	6.91E-02	0.012	11.5	24.4	12.9
cg14064148	Intergenic	4.10E-02	6.91E-02	0.009	25.3	38.2	12.9
cg23193410	LOC100268168;LOC100268168;RPL26L1	4.11E-02	6.91E-02	0.011	14.8	24.6	9.7
cg02650266	Intergenic	4.13E-02	6.91E-02	0.010	11.2	23.2	12.0
cg03844506	Intergenic	4.22E-02	6.98E-02	0.013	7.3	15.2	7.9
cg05208605	Intergenic	4.23E-02	6.98E-02	0.011	17.8	31.1	13.2
cg00731185	Intergenic	4.34E-02	7.12E-02	0.011	19.3	35.8	16.6
cg08696727	MKX	4.50E-02	7.21E-02	0.014	3.9	9.1	5.2
cg14016177	Intergenic	4.51E-02	7.21E-02	0.010	38.1	58.5	20.4
cg27541691	TUBG2	4.52E-02	7.21E-02	0.012	18.7	35.1	16.4
cg06639320	FHL2;FHL2;FHL2;FHL2	4.52E-02	7.21E-02	0.009	26.6	42.0	15.5
cg13180678	CENPV	4.59E-02	7.27E-02	0.013	4.8	10.4	5.6
cg26985446	Intergenic	4.71E-02	7.43E-02	0.009	7.6	13.1	5.5
cg10091994	CCND2	4.77E-02	7.47E-02	0.014	3.0	7.6	4.6
cg14704921	RASL11B;RASL11B	4.84E-02	7.53E-02	0.014	4.2	10.3	6.1
cg01639032	HSPA1A;HSPA1L	4.99E-02	7.71E-02	0.017	4.2	13.1	8.9
cg23813012	PRDM2	5.12E-02	7.81E-02	0.011	14.6	26.2	11.6
cg13575161	CCND2	5.12E-02	7.81E-02	0.014	14.4	32.3	17.9
cg19462352	PROCA1	5.18E-02	7.86E-02	0.010	12.8	21.6	8.8
cg19399220	Intergenic	5.46E-02	8.22E-02	0.009	33.7	48.2	14.6
cg10569694	RNF216L;RNF216L;RNF216L	5.52E-02	8.24E-02	0.009	12.5	24.2	11.8
cg00088042	PPRC1	5.54E-02	8.24E-02	0.015	10.4	24.3	13.9
cg13422850	NTNG2	5.59E-02	8.26E-02	0.013	10.6	28.0	17.4
cg18240400	ANUBL1;ANUBL1	5.75E-02	8.46E-02	0.009	27.2	42.0	14.8
cg03963327	NRIP3	5.83E-02	8.52E-02	0.010	4.5	9.8	5.3
cg02560186	Intergenic	6.63E-02	9.63E-02	0.009	14.2	23.8	9.7
cg23156348	Intergenic	7.26E-02	1.05E-01	0.011	6.8	16.1	9.2
cg15814736	ATL3	7.47E-02	1.07E-01	0.015	5.2	14.2	9.0
cg16361302	Intergenic	8.81E-02	1.26E-01	0.009	17.7	28.2	10.5
cg14380270	SLFN11;SLFN11;SLFN11;SLFN11;SLFN11	9.13E-02	1.28E-01	0.012	6.6	17.9	11.3
cg25054416	SLFN11;SLFN11;SLFN11;SLFN11;SLFN11	9.14E-02	1.28E-01	0.009	5.2	12.0	6.8
cg24436715	Intergenic	9.17E-02	1.28E-01	0.008	14.5	24.7	10.1
cg03555227	RANBP17	9.22E-02	1.28E-01	0.008	24.5	38.2	13.7
cg04431629	DMRTA2	1.04E-01	1.44E-01	0.008	17.4	30.4	13.0
cg01770755	Intergenic	1.04E-01	1.44E-01	0.007	11.8	21.4	9.6
cg13056269	MCM6	1.06E-01	1.45E-01	0.009	6.8	15.9	9.1
cg15410276	HIST1H3H	1.10E-01	1.50E-01	0.008	10.5	18.9	8.4
cg13139972	DKK2;DKK2	1.11E-01	1.50E-01	0.010	3.9	8.7	4.7
cg04796181	HIST1H3I	1.13E-01	1.52E-01	0.010	8.7	17.3	8.7
cg23442326	OAT	1.13E-01	1.52E-01	0.010	3.2	6.4	3.1
cg02538829	Intergenic	1.14E-01	1.52E-01	0.007	40.6	57.7	17.1
cg25655593	SNAI1	1.17E-01	1.54E-01	0.012	12.8	33.0	20.2
cg24724428	ELOVL2	1.19E-01	1.56E-01	0.015	9.3	27.0	17.6
cg26014047	Intergenic	1.19E-01	1.56E-01	0.010	85.3	93.8	8.5
cg21911021	ZIK1	1.20E-01	1.56E-01	0.013	10.8	30.4	19.7
cg01196788	Intergenic	1.21E-01	1.57E-01	0.009	21.7	43.4	21.8
cg05807885	GOLT1A	1.23E-01	1.59E-01	0.008	12.9	21.7	8.8
cg06374766	GPR157	1.25E-01	1.60E-01	0.009	4.4	10.7	6.3
cg14919554	Intergenic	1.26E-01	1.61E-01	0.008	13.8	24.4	10.6
cg23045594	Intergenic	1.28E-01	1.62E-01	0.012	8.7	23.6	14.9
cg13543854	FLJ45983;GATA3;GATA3;FLJ45983	1.29E-01	1.63E-01	0.009	12.7	26.5	13.8
cg18024487	DERL3;DERL3;DERL3	1.32E-01	1.66E-01	0.007	11.1	20.3	9.1
cg14872693	NEAT1	1.38E-01	1.72E-01	0.009	7.1	17.7	10.6
cg06648759	Intergenic	1.39E-01	1.72E-01	0.009	37.1	60.7	23.6
cg21182694	MRPS22	1.42E-01	1.75E-01	0.007	16.8	31.1	14.3
cg04432319	ISM1	1.42E-01	1.75E-01	0.011	4.1	12.5	8.4
cg11896587	FBXO17;FBXO17	1.50E-01	1.83E-01	0.007	18.4	30.7	12.4
cg17592231	Intergenic	1.58E-01	1.92E-01	0.006	35.5	50.8	15.3
cg08625382	EPHA4	1.59E-01	1.92E-01	0.008	6.3	13.9	7.6
cg08461586	CCNJ;CCNJ;CCNJ	1.59E-01	1.92E-01	0.006	12.8	21.1	8.3
cg25410668	RPA2	1.69E-01	2.02E-01	0.006	40.6	58.7	18.1
cg16472050	Intergenic	1.74E-01	2.08E-01	0.007	13.0	24.7	11.7
cg21493505	ZNF542;ZNF542;ZNF542;ZNF542	1.79E-01	2.13E-01	0.006	20.4	33.1	12.7
cg16485682	GATA6;GATA6	1.81E-01	2.14E-01	0.013	3.1	12.4	9.3
cg03799530	SH2B3	1.82E-01	2.14E-01	0.010	6.7	20.5	13.8
cg05917988	AARS2	1.84E-01	2.15E-01	0.008	12.6	25.8	13.3
cg03032497	Intergenic	1.89E-01	2.20E-01	0.007	21.0	38.3	17.3
cg14361627	KLF14	1.90E-01	2.21E-01	0.006	20.1	30.4	10.2
cg05651778	MRC2	1.96E-01	2.25E-01	0.010	8.9	24.7	15.8
cg01214340	PHF11;PHF11	1.96E-01	2.25E-01	0.007	11.4	21.3	9.9
cg20413454	C1orf163	1.97E-01	2.25E-01	0.007	9.5	20.3	10.8
cg16181396	ZIC1	2.01E-01	2.27E-01	0.007	19.0	32.3	13.4
cg01529637	ZFP64	2.01E-01	2.27E-01	0.007	8.5	17.2	8.8
cg01812045	DES	2.01E-01	2.27E-01	0.004	23.3	31.0	7.8
cg14932468	CYP26B1	2.07E-01	2.31E-01	0.007	10.5	21.4	10.9
cg22711679	RPA2	2.15E-01	2.40E-01	0.006	6.4	12.4	6.0
cg07717763	SH2D5;SH2D5	2.30E-01	2.55E-01	0.005	15.3	24.2	8.9
cg07379055	Intergenic	2.56E-01	2.83E-01	0.007	11.3	23.1	11.9
cg26377000	SLFN12L	2.62E-01	2.88E-01	0.007	4.2	12.8	8.6
cg10777461	PEX14	2.67E-01	2.92E-01	0.009	51.2	75.3	24.1
cg13682722	C14orf102;C14orf102	2.68E-01	2.92E-01	0.007	10.0	25.7	15.7
cg16541852	Intergenic	2.70E-01	2.93E-01	0.006	7.5	14.8	7.3
cg18812909	CITED4	2.80E-01	3.02E-01	0.006	10.5	24.0	13.5
cg26118408	Intergenic	2.81E-01	3.03E-01	0.006	3.6	7.9	4.3
cg10785051	TCF7;TCF7;TCF7;TCF7;TCF7	3.15E-01	3.37E-01	0.005	8.4	16.4	8.0
cg22088594	FAM48A;FAM48A	3.39E-01	3.61E-01	0.005	10.0	20.3	10.3
cg02980971	HSBP1	3.41E-01	3.62E-01	0.005	7.1	15.0	7.8
cg22331349	ZNF577;ZNF577;ZNF577	3.42E-01	3.62E-01	0.005	17.6	29.0	11.4
cg22036988	SPSB4	3.70E-01	3.89E-01	0.004	11.0	21.1	10.1
cg08184652	Intergenic	3.74E-01	3.92E-01	0.004	9.0	16.7	7.7
cg15355387	CADM2;CADM2	4.05E-01	4.21E-01	0.005	7.8	15.4	7.5
cg06699519	CD81	4.06E-01	4.21E-01	0.004	22.8	37.9	15.1
cg01544777	MCPH1	4.15E-01	4.29E-01	0.005	88.7	94.5	5.8
cg19996355	PBX4	4.29E-01	4.41E-01	0.005	12.3	22.9	10.6
cg07924892	MOCOS	5.16E-01	5.30E-01	0.004	7.7	16.7	9.1
cg16764848	GNPNAT1	5.22E-01	5.33E-01	0.004	18.1	37.8	19.8
cg12018403	C19orf51	5.64E-01	5.74E-01	0.003	10.6	23.3	12.7
cg24847541	GPC5;GPC5	6.44E-01	6.52E-01	0.002	9.1	18.3	9.2
cg24816460	CDYL;CDYL	6.76E-01	6.82E-01	0.003	9.6	21.6	12.0
cg24445316	Intergenic	6.98E-01	7.01E-01	0.002	7.1	14.3	7.2
cg27044841	Intergenic	9.09E-01	9.09E-01	0.001	3.1	7.1	4.1
