# Supplementary material for: Blood-based biomarkers of age-associated epigenetic changes in human islets associate with insulin secretion and diabetes
Source: Nat Commun. 2016 Mar 31;7:11089. doi: 10.1038/ncomms11089 (PMC4821875; doi:10.1038/ncomms11089)
Supplement: Supplementary Data 4 — Literature search on genes with age-associated changes in methylation in human pancreatic islets [file ncomms11089-s5.xlsx]

## Sheet: Sheet1
Supplementary Data 4. Literature search on genes with age-associated changes in methylation in human pancreatic islets
Gene	ProbeID	Diabetes	Pancreatic islet/Pancreatic beta-cell	Mitochondrial function	Reference(s)
AARS2	cg19291355 cg05917988			Mutation causes mitochondrial dysfunction	http://www.ncbi.nlm.nih.gov/pubmed/21549344
AURKB	cg21724796 cg13678641 cg04612488		Islet expression is increased in partially pancreatectomized mice during the recovery of β-cell mass		http://www.ncbi.nlm.nih.gov/pubmed/24517226
COA7 (C1orf163)	cg20413454			Mitochondrial soluble intermembrane space protein. Knockdown leads to reduced levels of proteins belonging to the OXPHOS complexes. The activity of complexes I and IV is reduced in C1orf163-depleted cells	http://www.ncbi.nlm.nih.gov/pubmed/24333015
C7orf55	cg22920873			Controls F1-ATPase assembly and stability in yeast	http://www.ncbi.nlm.nih.gov/pubmed/11096112
CCND2	cg10091994 cg13575161	(1) Low frequency variant associated with lower T2D risk	(2-3) Islet expression increased by HFD (4) Required for postnatal β-cell growth		(1) http://www.ncbi.nlm.nih.gov/pubmed/24464100 (2) http://www.ncbi.nlm.nih.gov/pubmed/23673159 (3) http://www.ncbi.nlm.nih.gov/pubmed/23197416 (4) http://www.ncbi.nlm.nih.gov/pubmed/15831479
CCNI2	cg08957484		Islet expression negatively correlates with age		http://www.ncbi.nlm.nih.gov/pubmed/23707792
CD81	cg06699519		Expressed on pancreatic stem cells		http://www.ncbi.nlm.nih.gov/pubmed/16874866
CILP2	cg07544187	SNPs associated with T2D			http://www.ncbi.nlm.nih.gov/pubmed/22325160 http://www.ncbi.nlm.nih.gov/pubmed/23457408
DIO3	cg15341124	KO animals are glucose intolerant	KO leads to smaller pancreatic islets with reduced β-cell mass, decreased insulin content and lower expression of key β-cell genes involved in glucose sensing, insulin synthesis, and exocytosis. As a result, glucose-stimulated insulin secretion is impaired in vivo and in perifusion studies.		http://www.ncbi.nlm.nih.gov/pubmed/21828183
DKK2	cg13139972	DKK inhibitors improves glucose tolerance in db/db mice			http://www.ncbi.nlm.nih.gov/pubmed/22733757
FTL	cg03039974			Mutation leads to compromised integrity of mitochondrial DNA in the brain.	http://www.ncbi.nlm.nih.gov/pubmed/20478358
GATA3	cg06022942 cg11018337 cg07907745 cg13543854	(1) Involved in the regulation of Th1/Th2 balance which can influcence diabetes. (2) Mutated in a case of HDR syndrome and diabetes			(1) http://www.ncbi.nlm.nih.gov/pubmed/23707775 http://www.ncbi.nlm.nih.gov/pubmed/21321581 http://www.ncbi.nlm.nih.gov/pubmed/24395784 http://www.ncbi.nlm.nih.gov/pubmed/17513748 (2) http://www.ncbi.nlm.nih.gov/pubmed/19952462
GATA6	cg16485682	(1) Mutation causes pancreatic agenesis and diabetes. (2) Activates the GLUT4 gene together with PPARa and hence increases glucose uptake	(1) Mutation causes pancreas agenesis (3) β-cell knock out exhibits mild ER stress. Gata4 and Gata6 double KO leads to increased β-cell apoptosis but not reduced β-cell mass or impaired glucose tolerance	(2) Increased glucose uptake mediated by GATA6 and PPARa activation of GLUT4 gene enhances mitochondrial citrate synthase activity	(1) http://www.ncbi.nlm.nih.gov/pubmed/25356219 http://www.ncbi.nlm.nih.gov/pubmed/24696446 http://www.ncbi.nlm.nih.gov/pubmed/24433315 http://www.ncbi.nlm.nih.gov/pubmed/23223019 and several others (2) http://www.ncbi.nlm.nih.gov/pubmed/22100307 (3) http://www.ncbi.nlm.nih.gov/pubmed/24284823
ILDR2 (LISCH-like)	cg26875805	Mice with a mutation that reduces expression develop perturbed insulin secretion and glucose homeostasis	Reduced expression causes impaired β-cell development, insulin secretion and glucose metabolism. Reduced expression of the homologous gene in zebrafish disrupts islet development		http://www.ncbi.nlm.nih.gov/pubmed/18654634
ISM1	cg04432319			Binds to GRP78 and is internalized by clathrin-dependent endocytosis. Once inside the cell, ISM co-targets with GRP78 to mitochondria where it interacts with ADP/ATP carriers on the inner membrane and blocks ATP transport from mitochondria to cytosol, thereby causing apoptosis.	http://www.ncbi.nlm.nih.gov/pubmed/24464222
KLF14	cg08097417 cg14361627 cg22285878	SNPs associated with T2D			http://www.ncbi.nlm.nih.gov/pubmed/24486580 http://www.ncbi.nlm.nih.gov/pubmed/23630301 http://www.ncbi.nlm.nih.gov/pubmed/24296717 http://www.ncbi.nlm.nih.gov/pubmed/23193183 http://www.ncbi.nlm.nih.gov/pubmed/22046406 http://www.ncbi.nlm.nih.gov/pubmed/22791750 http://www.ncbi.nlm.nih.gov/pubmed/21350842
MAPKAPK2	cg03958426	Involved in the development of diabetic cardiomyopathy (1) and kidney damage (2)	(3) Involved in signaling downstream of cytokine receptors and cytokine induced apoptosis in β-cells		(1) http://www.ncbi.nlm.nih.gov/pubmed/22178943 (2) http://www.ncbi.nlm.nih.gov/pubmed/21827824 (3) http://www.ncbi.nlm.nih.gov/pubmed/10969830
MRPS22	cg21182694			(1) Mutation leads to reduced enzymatic activity of multiple mitochondrial respiratory chain complexes. (2) Mutation leads to combined OXPHOS complex I, III and IV deficiency (Cornelia de Lange-like phenotype).	(1) http://www.ncbi.nlm.nih.gov/pubmed/17873122 (2) http://www.ncbi.nlm.nih.gov/pmc/articles/PMC3060326/
MSX2	cg15123984		Expression in the pancreata of fetal mice as well as in adult IFNg mice is increased, identifying this protein as a novel marker associated with pancreatic development and regeneration		http://www.ncbi.nlm.nih.gov/pubmed/10588826
MTHFD2	cg09868451			(1) Nuclear-encoded mitochondrial bifunctional enzyme with methylenetetrahydrofolate dehydrogenase and methenyltetrahydrofolate cyclohydrolase activities. (2) Loss leads to glycine auxotrophy	(1) http://www.ncbi.nlm.nih.gov/pubmed/18804703 (2) http://www.ncbi.nlm.nih.gov/pubmed/16150419
OAT	cg23442326		(1) "Selectively disallowed" in β-cells	Transaminates aKetoglutarate to glutamate. (2) Expression is altered in defective mitochondria in liver from mouse model of aging. (3) Expression is higher in female mouse kidney mitochondria	(1) http://www.ncbi.nlm.nih.gov/pubmed/21099300 (2) http://www.ncbi.nlm.nih.gov/pubmed/18515266 (3) http://www.ncbi.nlm.nih.gov/pubmed/17341717
PBX4	cg14911690 cg19996355	SNPs associated with T2D			http://www.ncbi.nlm.nih.gov/pubmed/22325160
PPRC1	cg00088042			(1) Major regulator of mitochondrial gene expression during embryogenesis. (2) Stable silencing in U2OS cells results in abnormal mitochondria, reduced respiratory subunit expression, diminished respiratory enzymes and ATP levels, and elevated lactate production. (3) Silencing resulted in a severe inhibition of respiratory growth, reduced expression of respiratory protein subunits from complexes …	(1) http://www.ncbi.nlm.nih.gov/pubmed/22411706 (2) http://www.ncbi.nlm.nih.gov/pubmed/21937425 (3) http://www.ncbi.nlm.nih.gov/pubmed/19036724
SH2B3	cg03799530	SNPs associated with T1D			http://www.ncbi.nlm.nih.gov/pubmed/17554260
SLC6A4	cg14692377	Polymorphic region in this gene is strongly associated with T2D in a small greek population			http://www.ncbi.nlm.nih.gov/pubmed/19891962
SLC8A1	cg14411266		(1) Inhibition of SLC8A1 in vitro enhances glucose-dependent increases in cytoplasmic calcium and insulin secretion in mouse and human islets. (2) Heterozygous mice have enhanced insulin secretion, and increased β-cell mass and proliferation. Furthermore, heterozygous islets were better at reversing diabetes when transplanted into diabetic animals. (3) Overexpression leads to increased beta-cell …	(4) KO results in swollen mitochondria in cardiomyocytes. (5) Essential modulator of the EAAC1 glutamate transporter. Inhibition results in reduced glutamate uptake and glutamate-induced ATP production in mitochondria	(1) http://www.ncbi.nlm.nih.gov/pubmed/20413506 (2) http://www.ncbi.nlm.nih.gov/pubmed/21659499 (3) http://www.ncbi.nlm.nih.gov/pubmed/12031969 (4) http://www.ncbi.nlm.nih.gov/pubmed/12781968 (5) http://www.ncbi.nlm.nih.gov/pubmed/22479505
SNAI1	cg09603024 cg25655593 cg20419623 cg21424782		Each of the SNAIL genes were expressed in the ductal epithelium during development, and SNAIL-1 and-2 were co-expressed with insulin. They are believed to be involved in the EMT process of developing β-cells.		http://www.ncbi.nlm.nih.gov/pubmed/19608613
TCF7	cg10785051	SNPs associated with T1D			http://www.ncbi.nlm.nih.gov/pubmed/19956102 http://www.ncbi.nlm.nih.gov/pubmed/12765974
TXNRD1	cg17395064			Knockdown enhances selenazolidine cytotoxicity in human lung cancer cells via mitochondrial dysfunction.	http://www.ncbi.nlm.nih.gov/pubmed/20920480
VIM	cg18514820			(1 ) Knockdown resulted in mitochondrial fragmentation, swelling and disorganization. (2) KO MEFs have structurally degenerated mitochondria and reduced respiration activity. (3) Immortalized KO fibroblasts are prone to large-scale rearrangements in mitochondrial DNA, probably due to insufficient control of mtDNA repair and recombination processes.	(1) http://www.ncbi.nlm.nih.gov/pubmed/17983357 (2) http://www.ncbi.nlm.nih.gov/pubmed/16274292 (3) http://www.ncbi.nlm.nih.gov/pubmed/16274293
