# Supplementary material for: Blood-based biomarkers of age-associated epigenetic changes in human islets associate with insulin secretion and diabetes
Source: Nat Commun. 2016 Mar 31;7:11089. doi: 10.1038/ncomms11089 (PMC4821875; doi:10.1038/ncomms11089)
Supplement: Supplementary Data 5 — DNA methylation and gene expression correlates in human pancreatic islets [file ncomms11089-s6.xlsx]

## Sheet: Sheet1
Supplementary Data 5. DNA methylation and gene expression correlates in human pancreatic islets
		Age-associated methylation changes			Methylation/Expression Correlation
ProbeID	Gene	p-value	q-value	Regression-coefficient	p-value	q-value	Spearman r
cg16764848	GNPNAT1	1.46e-05	3.42e-02	0.0142	8.68e-09	1.78e-06	-0.569
cg05555455	HLTF	6.31e-09	1.39e-04	0.0182	5.00e-06	5.13e-04	0.466
cg18466674	HSPA1L	1.41e-08	2.32e-04	0.0257	4.50e-05	3.08e-03	0.423
cg06639320	FHL2	2.18e-06	9.15e-03	0.0126	1.04e-04	4.24e-03	0.404
cg18795809	ZNF518B	3.67e-06	1.42e-02	0.0164	1.21e-04	4.24e-03	-0.401
cg18549036	HLTF	2.18e-08	3.40e-04	0.0154	1.24e-04	4.24e-03	0.400
cg01544777	MCPH1	2.31e-05	4.76e-02	0.0141	1.97e-04	5.77e-03	-0.389
cg03555227	RANBP17	1.64e-05	3.71e-02	0.0116	5.00e-04	1.28e-02	-0.365
cg07924892	MOCOS	2.46e-05	4.98e-02	0.0113	1.20e-03	2.46e-02	-0.341
cg24984523	PHF11	4.43e-08	5.09e-04	0.0163	1.20e-03	2.46e-02	-0.342
cg22454769	FHL2	4.21e-08	5.09e-04	0.025	1.40e-03	2.61e-02	0.338
cg23401912	CENPV	5.98e-07	3.44e-03	0.0141	3.00e-03	5.13e-02	-0.315
cg23606718	FAM123C	4.69e-06	1.62e-02	0.0181	4.90e-03	7.73e-02	-0.299
cg09868451	MTHFD2	2.71e-07	1.93e-03	0.0167	6.10e-03	8.61e-02	-0.292
cg26522319	C1orf103	9.08e-10	6.26e-05	0.0248	6.30e-03	8.61e-02	0.291
cg02331561	ABCA3	4.48e-09	1.14e-04	0.0261	7.50e-03	9.16e-02	0.285
cg23995914	ZNF518B	4.37e-08	5.09e-04	0.0153	7.60e-03	9.16e-02	-0.284
cg24079702	FHL2	2.20e-07	1.66e-03	0.0227	9.30e-03	1.01e-01	0.277
cg18812909	CITED4	6.23e-06	1.92e-02	0.0123	9.40e-03	1.01e-01	-0.277
cg08342886	RPS18	5.50e-08	5.65e-04	0.0165	1.69e-02	1.73e-01	-0.256
cg04527868	ARFGAP3	1.28e-06	5.96e-03	0.0174	2.17e-02	2.01e-01	-0.246
cg06385324	RPS2	1.29e-07	1.09e-03	0.0161	2.20e-02	2.01e-01	-0.245
cg12100751	C1orf59	9.56e-09	1.78e-04	0.0188	2.26e-02	2.01e-01	-0.244
cg02519751	ZIC1	1.65e-06	7.11e-03	0.0218	3.56e-02	2.90e-01	0.226
cg13180678	CENPV	1.06e-06	5.28e-03	0.0162	3.63e-02	2.90e-01	-0.225
cg00702638	KIAA1143	1.91e-10	2.30e-05	0.0319	3.68e-02	2.90e-01	-0.224
cg03036557	GPC5	3.74e-10	3.01e-05	0.0339	4.08e-02	3.00e-01	-0.22
cg01214340	PHF11	6.82e-07	3.83e-03	0.014	4.10e-02	3.00e-01	-0.216
cg16485682	GATA6	2.49e-05	4.99e-02	0.0203	4.66e-02	3.15e-01	-0.214
cg16295725	ZNF518B	4.48e-06	1.59e-02	0.0203	4.80e-02	3.15e-01	-0.213
cg11785652	GFI1	1.32e-05	3.23e-02	0.0122	4.83e-02	3.15e-01	-0.212
cg11787288	C1orf103	4.83e-07	2.95e-03	0.0167	4.91e-02	3.15e-01	0.212
