# Supplementary material for: Blood-based biomarkers of age-associated epigenetic changes in human islets associate with insulin secretion and diabetes
Source: Nat Commun. 2016 Mar 31;7:11089. doi: 10.1038/ncomms11089 (PMC4821875; doi:10.1038/ncomms11089)
Supplement: Supplementary Data 6 — Transcriptional repressors that bind to FHL2 and HLTF promoter sequences containing CpG sites that are significantly associated with age [file ncomms11089-s7.xlsx]

## Sheet: FHL2 TRANSFAC matrices p0.001
Supplementary Data 6. Transcriptional repressors that bind to FHL2 and HLTF promoter sequences containing CpG sites that are significantly associated with age
FHL2
Name (TRANSFAC ID)	DNA sequence	Number of binding sites	Strand	Score	p-value	e-value	Reference
Egr-3 (M00245)	CGGCGTGGGC	1	-	9.03	1.000E-03	0.033	http://www.ncbi.nlm.nih.gov/pubmed/18203138
NF-kappaB (M00194)	AGGCGACGCTCCCG	1	+	7.74	5.750E-04	0.0178	http://www.ncbi.nlm.nih.gov/pubmed/20579762 http://www.ncbi.nlm.nih.gov/pubmed/14668329
GATA-1 (M00346)	CCCGATAAC	1	+	7.98	9.000E-04	0.0315	http://www.ncbi.nlm.nih.gov/pubmed/22885997 http://www.ncbi.nlm.nih.gov/pubmed/19941827
WT1 I -KTS (T00900)	GCGTGGGCTC	1	-	135.11	1.000E-03	0.035	http://www.ncbi.nlm.nih.gov/pubmed/20023660
WT1 (T00899)	GCGTGGGCT	1	-	68.35	7.500E-05	0.00270	http://www.ncbi.nlm.nih.gov/pubmed/19067769
HLTF
Name (TRANSFAC ID)	DNA sequence		Strand	Score	p-value	E-value	Reference
AML-1a (M00271)	TGCGGT	2	-	7.2	1.250E-04	0.00200	http://www.ncbi.nlm.nih.gov/pubmed/10617663 http://www.ncbi.nlm.nih.gov/pubmed/9751710
