# Supplementary material for: Blood-based biomarkers of age-associated epigenetic changes in human islets associate with insulin secretion and diabetes
Source: Nat Commun. 2016 Mar 31;7:11089. doi: 10.1038/ncomms11089 (PMC4821875; doi:10.1038/ncomms11089)
Supplement: Supplementary Data 7 — The transcriptional repressor NRSF binds to a sequence in the GNPNAT1 promoter methylated by HhaI. [file ncomms11089-s8.xlsx]

## Sheet: FHL2 TRANSFAC matrices p0.001
Supplementary Data 7. The transcriptional repressor NRSF binds to a sequence in the GNPNAT1 promoter methylated by HhaI.
Name (TRANSFAC ID)	DNA sequence	Number of binding sites	Strand	Score	P-value	E-value	References
NRSF (M00256)	TACAGTGCGCAGGACAGCGCC	1	-	1.52	2.25e-04	0.33	http://www.ncbi.nlm.nih.gov/pubmed/7697725 http://www.ncbi.nlm.nih.gov/pubmed/7871435
HhaI methylates the internal CpG site in GCGC sequences (bold in the table)
