# Supplementary material for: Blood-based biomarkers of age-associated epigenetic changes in human islets associate with insulin secretion and diabetes
Source: Nat Commun. 2016 Mar 31;7:11089. doi: 10.1038/ncomms11089 (PMC4821875; doi:10.1038/ncomms11089)
Supplement: Supplementary Data 8 — Methylation sites that are significantly associated with age in both pancreatic islets and blood [file ncomms11089-s9.xlsx]

## Sheet: full_dataset_top_age
Supplementary Data 8. Methylation sites that are significantly associated with age in both pancreatic islets and blood
Sites that are overlapping between our human islet data and the data presented in Johansson et al (PloS one 2013; 8(6): e67378), Florath et al (Hum Mol Genet. 2014 Mar 1;23(5):1186-201), Hannum et al (Mol Cell. 2013 Jan 24;49(2):359-67), and Heyn et al (Proc Natl Acad Sci U S A. 2012 Jun 26;109(26):10522-7).
Of note, based on data included in the publications by Florath et al, Hannum et al, and Heyn et al we only have access to a fraction of their significant age-associated methylation data in blood. Hence, the overlap with our age-associated methylation data in islets may in reality be much larger than presented here.
Pancreatic islets					Blood (Johansson et al)		Blood
ProbeID	Gene	q-value	Gene region	CpG island	ProbeID	p-value	Florath et al	Hannum et al	Heyn et al
cg00394316	MGC87042;MGC87042;MGC87042;MGC87042	4.123e-03	5'UTR;1stExon;1stExon;5'UTR	Island	cg00394316	4.37e-50
cg00439658	GRIN2C	2.078e-02	Body	Island	cg00439658	2.28e-99	x
cg00718470	Intergenic	3.418e-02	Intergenic	Island	cg00718470	1.01e-10
cg00731185	Intergenic	1.914e-02	Intergenic	Island	cg00731185	4.30e-18
cg01196788	Intergenic	2.245e-02	Intergenic	N_Shore	cg01196788	1.11e-63
cg01529637	ZFP64	4.075e-02	Body	Island	cg01529637	9.95e-30
cg01579289	Intergenic	4.913e-04	Intergenic	Island	cg01579289	3.40e-19
cg01770755	Intergenic	2.964e-02	Intergenic	Island	cg01770755	4.99e-78
cg01812045	DES	4.266e-02	1stExon	Island	cg01812045	2.53e-64
cg02519751	ZIC1	7.110e-03	TSS1500	N_Shore	cg02519751	6.64e-71
cg02560186	Intergenic	1.914e-02	Intergenic	Island	cg02560186	6.57e-14
cg02650266	Intergenic	1.353e-02	Intergenic	Island	cg02650266	1.57e-93		x
cg03032497	Intergenic	1.194e-02	Intergenic	N_Shore	cg03032497	4.25e-54	x	x
cg03036557	GPC5	3.013e-05	TSS1500	N_Shore	cg03036557	7.67e-13
cg03553786	LOC285375	1.185e-02	TSS200	Open sea	cg03553786	1.63e-21
cg03555227	RANBP17	3.713e-02	Body	Island	cg03555227	2.31e-77
cg03844506	Intergenic	4.430e-03	Intergenic	Island	cg03844506	4.46e-15
cg03958426	MAPKAPK2;MAPKAPK2	4.534e-02	TSS1500;TSS1500	N_Shore	cg03958426	7.43e-12
cg03963327	NRIP3	7.110e-03	TSS200	Island	cg03963327	5.10e-23
cg04271792	Intergenic	3.395e-03	Intergenic	N_Shore	cg04271792	5.73e-13
cg04432319	ISM1	1.708e-02	TSS1500	Island	cg04432319	3.70e-45
cg04527868	ARFGAP3;ARFGAP3	5.956e-03	TSS200;TSS200	Island	cg04527868	6.23e-35
cg04684267	ZNF274;ZNF274;ZNF274;ZNF274;ZNF274;ZNF274	2.323e-04	1stExon;5'UTR;1stExon;5'UTR;5'UTR;1stExon	Island	cg04684267	3.27e-57
cg05208605	Intergenic	4.511e-02	Intergenic	Island	cg05208605	6.31e-25
cg05651778	MRC2	1.498e-02	Body	Island	cg05651778	6.06e-44
cg05700079	ZIC1	2.901e-03	TSS1500	N_Shore	cg05700079	1.43e-90			x
cg05807885	GOLT1A	1.407e-03	TSS200	Open sea	cg05807885	7.01e-41
cg05917988	AARS2	4.511e-02	TSS200	Island	cg05917988	7.74e-10
cg06458239	ZNF549	4.285e-04	TSS200	Island	cg06458239	5.72e-60
cg06639320	FHL2;FHL2;FHL2;FHL2	9.155e-03	TSS200;TSS200;5'UTR;TSS200	Island	cg06639320	1.35e-179	x	x	x
cg06648759	Intergenic	3.624e-02	Intergenic	Open sea	cg06648759	2.36e-45
cg06699519	CD81	1.592e-02	TSS1500	Island	cg06699519	1.94e-43
cg06866597	ZNRF3	9.971e-04	TSS1500	N_Shore	cg06866597	5.09e-18
cg07231955	Intergenic	1.708e-02	Intergenic	Island	cg07231955	1.25e-39
cg07379055	Intergenic	2.078e-02	Intergenic	Island	cg07379055	9.02e-16
cg07515196	DOCK6	4.063e-03	Body	Island	cg07515196	3.07e-10
cg07519536	BTN1A1	2.245e-02	Body	Island	cg07519536	1.46e-33
cg07544187	CILP2	1.763e-03	Body	Island	cg07544187	3.05e-94
cg07553761	TRIM59	7.477e-04	TSS1500	Island	cg07553761	2.98e-138	x	x	x
cg07570470	Intergenic	5.430e-03	Intergenic	Island	cg07570470	3.53e-31
cg07584066	DHX40;DHX40	8.179e-04	TSS200;TSS200	Island	cg07584066	5.72e-72			x
cg07850527	Intergenic	2.974e-02	Intergenic	Island	cg07850527	2.00e-62
cg07924892	MOCOS	4.978e-02	TSS1500	Island	cg07924892	1.75e-25
cg08097417	KLF14	5.089e-04	TSS1500	Island	cg08097417	1.91e-131	x	x
cg08169949	RPA2	5.297e-03	TSS1500	Island	cg08169949	2.29e-56
cg08184652	Intergenic	7.110e-03	Intergenic	Island	cg08184652	2.31e-55
cg08445802	Intergenic	4.481e-03	Intergenic	Island	cg08445802	1.05e-69
cg08461586	CCNJ;CCNJ;CCNJ	4.541e-03	TSS200;TSS200;TSS200	Island	cg08461586	5.92e-49
cg08696727	MKX	2.964e-02	TSS200	Island	cg08696727	2.67e-34
cg08957484	CCNI2	1.780e-02	1stExon	Island	cg08957484	5.40e-73			x
cg09112081	Intergenic	1.702e-02	Intergenic	Island	cg09112081	2.05e-30
cg09603024	SNAI1	1.135e-03	TSS1500	Island	cg09603024	9.88e-26
cg10074727	GCM2	7.477e-04	TSS1500	Island	cg10074727	1.18e-45
cg10548038	GPC5	1.692e-02	TSS1500	N_Shore	cg10548038	6.84e-08
cg10729426	ZNF549	2.086e-03	TSS200	Island	cg10729426	7.75e-42
cg10785051	TCF7;TCF7;TCF7;TCF7;TCF7	5.193e-03	TSS1500;TSS1500;TSS1500;TSS1500;TSS1500	Island	cg10785051	4.37e-25
cg11705975	PRLHR	3.307e-02	Body	Island	cg11705975	6.06e-104
cg11896587	FBXO17;FBXO17	1.538e-02	Body;Body	Island	cg11896587	6.53e-47
cg11983867	MGC87042;MGC87042;MGC87042;MGC87042	3.013e-05	5'UTR;1stExon;1stExon;5'UTR	Island	cg11983867	3.46e-50
cg12018403	C19orf51	1.871e-02	Body	N_Shore	cg12018403	8.86e-39
cg12100751	C1orf59;C1orf59;C1orf59	1.776e-04	1stExon;5'UTR;5'UTR	Island	cg12100751	3.64e-08
cg12678562	GPC5	7.505e-05	TSS1500	N_Shore	cg12678562	5.20e-12
cg13139972	DKK2;DKK2	3.232e-02	1stExon;5'UTR	Island	cg13139972	1.29e-49
cg13180678	CENPV	5.285e-03	TSS200	Island	cg13180678	1.30e-14
cg13422850	NTNG2	1.592e-02	Body	Island	cg13422850	7.58e-15
cg13682722	C14orf102;C14orf102	1.514e-02	TSS1500;TSS1500	S_Shore	cg13682722	4.60e-11
cg13806070	BMP8A;BMP8A	3.624e-02	1stExon;5'UTR	Island	cg13806070	9.00e-43	x
cg14016177	Intergenic	1.601e-02	Intergenic	Island	cg14016177	3.59e-66
cg14064148	Intergenic	2.042e-02	Intergenic	Island	cg14064148	1.08e-09
cg14361627	KLF14	3.113e-03	TSS1500	Island	cg14361627	1.46e-142	x	x
cg14411266	SLC8A1	4.995e-02	5'UTR	S_Shore	cg14411266	4.02e-30
cg14507337	SIX6	1.925e-03	3'UTR	Island	cg14507337	1.45e-53
cg14633456	Intergenic	2.717e-02	Intergenic	Island	cg14633456	6.07e-09
cg14676592	Intergenic	4.904e-02	Intergenic	Island	cg14676592	1.62e-58
cg14692377	SLC6A4;SLC6A4	1.185e-02	1stExon;5'UTR	Island	cg14692377	4.42e-108	x	x
cg14704921	RASL11B;RASL11B	1.235e-04	1stExon;5'UTR	Island	cg14704921	2.81e-53
cg14911690	PBX4	4.285e-04	1stExon	Island	cg14911690	5.32e-39
cg14932468	CYP26B1	2.964e-02	Body	Island	cg14932468	2.20e-28
cg15123984	MSX2;MSX2	2.706e-02	5'UTR;1stExon	Island	cg15123984	2.28e-46
cg15341124	DIO3;DIO3;MIR1247	1.927e-03	5'UTR;1stExon;TSS1500	Island	cg15341124	1.00e-91			x
cg15355387	CADM2;CADM2	2.620e-02	TSS1500;TSS1500	N_Shore	cg15355387	1.77e-08
cg15618978	TRIM59	1.927e-03	TSS1500	Island	cg15618978	9.06e-97	x
cg15909319	Intergenic	9.401e-03	Intergenic	N_Shore	cg15909319	1.60e-11
cg16015712	ZYG11A	2.490e-03	1stExon	Island	cg16015712	2.74e-93	x
cg16181396	ZIC1	5.430e-03	TSS1500	N_Shore	cg16181396	4.12e-77
cg16295725	ZNF518B	1.592e-02	TSS200	Island	cg16295725	5.77e-43	x
cg16361302	Intergenic	2.348e-03	Intergenic	Island	cg16361302	6.37e-81
cg16472050	Intergenic	2.078e-02	Intergenic	N_Shore	cg16472050	2.39e-29
cg16485682	GATA6;GATA6	4.995e-02	5'UTR;1stExon	Island	cg16485682	5.73e-14
cg16969368	DHX40;DHX40	1.596e-04	TSS200;TSS200	Island	cg16969368	1.59e-68			x
cg17435266	Intergenic	2.490e-03	Intergenic	Island	cg17435266	2.89e-34
cg17592231	Intergenic	1.806e-02	Intergenic	S_Shore	cg17592231	4.66e-59
cg17928231	C19orf57;CC2D1A	4.978e-02	5'UTR;TSS200	Island	cg17928231	1.62e-18
cg18240400	ANUBL1;ANUBL1	2.042e-02	TSS1500;TSS1500	Island	cg18240400	3.61e-75
cg18466674	HSPA1A;HSPA1L	2.323e-04	1stExon;TSS1500	Island	cg18466674	3.90e-17
cg18473521	HOXC4;HOXC4	3.589e-04	Body;Body	S_Shore	cg18473521	2.19e-102	x	x
cg18795809	ZNF518B	1.420e-02	5'UTR	Island	cg18795809	6.52e-25
cg19106932	Intergenic	1.959e-02	Intergenic	Island	cg19106932	1.69e-54
cg19230755	Intergenic	6.967e-03	Intergenic	Island	cg19230755	7.22e-69
cg19399220	Intergenic	6.744e-03	Intergenic	Island	cg19399220	5.77e-08
cg19996355	PBX4	3.894e-03	1stExon	Island	cg19996355	3.70e-39
cg20315346	CHP;EXD1	1.376e-06	TSS1500;TSS200	Island	cg20315346	3.58e-29
cg20419623	SNAI1;SNAI1	5.647e-03	5'UTR;1stExon	Island	cg20419623	1.48e-11
cg21424782	SNAI1;SNAI1	3.624e-02	5'UTR;1stExon	Island	cg21424782	6.30e-12
cg21493505	ZNF542;ZNF542;ZNF542;ZNF542	4.511e-02	TSS1500;TSS1500;TSS200;TSS200	Island	cg21493505	2.63e-78
cg21567504	OCA2	3.071e-02	TSS200	Island	cg21567504	1.36e-82	x
cg21584234	Intergenic	3.269e-02	Intergenic	N_Shore	cg21584234	6.90e-08
cg21709871	NRBP2	1.505e-03	5'UTR	Island	cg21709871	4.48e-83	x
cg21911021	ZIK1	2.631e-02	TSS1500	Island	cg21911021	1.06e-97
cg22088594	FAM48A;FAM48A	2.319e-02	TSS1500;TSS1500	S_Shore	cg22088594	1.61e-15
cg22227354	RAD21L1	2.297e-02	TSS200	Island	cg22227354	6.95e-08
cg22256027	MSX1	1.139e-04	Body	N_Shore	cg22256027	3.87e-67
cg22285878	KLF14	1.531e-02	TSS1500	Island	cg22285878	7.74e-64	x	x
cg22331349	ZNF577;ZNF577;ZNF577	4.148e-02	TSS200;TSS200;TSS200	Island	cg22331349	2.25e-68			x
cg22454769	FHL2;FHL2;FHL2;FHL2	5.089e-04	TSS200;TSS200;5'UTR;TSS200	Island	cg22454769	3.30e-188	x	x	x
cg22546696	MGA;MGA;MGA;MGA	5.721e-04	1stExon;1stExon;5'UTR;5'UTR	Island	cg22546696	2.47e-08
cg22682373	KIAA0528	1.944e-02	TSS1500	S_Shore	cg22682373	7.71e-37
cg22736354	NHLRC1	7.473e-05	1stExon	Island	cg22736354	1.84e-116		x
cg23045594	Intergenic	7.725e-03	Intergenic	Island	cg23045594	1.48e-42
cg23091758	NRIP3	5.491e-03	TSS200	Island	cg23091758	2.85e-76	x	x
cg23193410	LOC100268168;LOC100268168;RPL26L1	2.009e-02	Body;Body;TSS1500	Island	cg23193410	5.95e-30
cg23588462	Intergenic	3.830e-02	Intergenic	N_Shore	cg23588462	1.52e-49
cg23606718	FAM123C;FAM123C;FAM123C;FAM123C;FAM123C;FAM123C	1.617e-02	5'UTR;5'UTR;1stExon;1stExon;5'UTR;5'UTR	Island	cg23606718	2.08e-113	x	x
cg23995914	ZNF518B	5.089e-04	TSS200	Island	cg23995914	1.36e-87	x
cg24079702	FHL2;FHL2;FHL2;FHL2	1.661e-03	TSS200;TSS200;5'UTR;TSS200	Island	cg24079702	2.40e-158	x	x	x
cg24255928	CCNJ;CCNJ;CCNJ	1.392e-02	TSS200;TSS200;TSS200	Island	cg24255928	5.31e-30
cg24369989	CHRNB4	1.692e-02	TSS1500	Island	cg24369989	6.76e-91			x
cg24436715	Intergenic	1.185e-02	Intergenic	Island	cg24436715	1.92e-45	x
cg24445316	Intergenic	4.136e-02	Intergenic	S_Shelf	cg24445316	1.37e-27
cg24724428	ELOVL2	4.511e-02	TSS1500	Island	cg24724428	1.29e-161	x		x
cg25090514	Intergenic	7.737e-04	Intergenic	Island	cg25090514	2.84e-52
cg25241559	SNED1	3.247e-02	Body	Island	cg25241559	3.41e-18
cg25410668	RPA2	3.378e-02	TSS1500	S_Shore	cg25410668	4.19e-132	x	x	x
cg25427880	Intergenic	3.260e-02	Intergenic	Island	cg25427880	3.28e-84	x
cg26118408	Intergenic	2.211e-02	Intergenic	Island	cg26118408	1.72e-14
cg26875805	ILDR2	1.823e-02	Body	Island	cg26875805	1.86e-68
cg26985446	Intergenic	4.913e-03	Intergenic	Island	cg26985446	2.15e-11
cg27044841	Intergenic	1.592e-02	Intergenic	Island	cg27044841	3.62e-42
cg27541691	TUBG2	1.592e-02	TSS1500	N_Shore	cg27541691	2.31e-36
