# Supplementary material for: Blood-based biomarkers of age-associated epigenetic changes in human islets associate with insulin secretion and diabetes
Source: Nat Commun. 2016 Mar 31;7:11089. doi: 10.1038/ncomms11089 (PMC4821875; doi:10.1038/ncomms11089)
Supplement: Supplementary Data 9 — Clinical characteristics of the 112 participants from the Danish Family Study [file ncomms11089-s10.xlsx]

## Sheet: Ark1
Supplementary Data 9. Clinical characteristics of the 112 participants from the Danish Family Study
	Baseline		Follow-up
Phenotype	Average	Min - Max	Average	Min - Max
n = 112 (39 M, 73 F)
Age (years)*	41.9 ± 10.7	20 - 73	52.1 ± 10.5	32 - 83
BMI (kg/m2)	26.2 ± 4.2	16.9 - 40.1	27.5 ± 5.2	17.9 - 46.8
Hba1c (%)	5.5 ± 0.4	3.7 - 6.7	5.3 ± 0.3	4.2 - 6.2
Fasting glucose (mmol/L)	5.1 ± 0.5	3.8 - 6.9	5.5 ± 0.4	4.5 - 6.8
Fasting insulin (pmol/L)	40.5 ± 30.3	8.7 - 210	45.4 ± 34.9	6.8 - 229
Fasting c-peptid (pmol/L)	507.7 ± 175.1	153 - 1327	719.9 ± 313.1	246 - 1940
120 min glucose (mmol/L)	6.2 ± 1.7	2.7 - 12.5	6.3 ± 1.6	3.0 - 11.0
120 min insulin (pmol/L)	241.8 ± 197.2	25 - 1148	273.7 ± 284.6	27 - 1660
120 min c-peptid (pmol/L)	1852.8 ± 732.8	100 - 4832	2786.2 ± 1183.3	817 - 7845
Data presented as mean ± SD
M = males; F = females.
* The mean follow-up time was 10.4 ± 0.9 years
