# Supplementary material for: Blood-based biomarkers of age-associated epigenetic changes in human islets associate with insulin secretion and diabetes
Source: Nat Commun. 2016 Mar 31;7:11089. doi: 10.1038/ncomms11089 (PMC4821875; doi:10.1038/ncomms11089)
Supplement: Supplementary Data 10 — Clinical characteristics of participants from the Botnia prospective study [file ncomms11089-s11.xlsx]

## Sheet: Sheet1
Supplementary Data 10. Clinical characteristics of participants from the Botnia prospective study
	Baseline				Follow-up
	Non-converters (88 M, 106 F)		Converters (49 M, 56 F)		Non-converters		Converters
Phenotype	Average	Min - Max	Average	Min - Max	Average	Min - Max	Average	Min - Max
Age (years)*	52.3 ± 9.2	25.7 - 72.9	53.8 ± 11.0	23.6 - 72.8	62.7 ± 9.8	39.8 - 83.8	64.6 ± 12.0	30.4 - 86.5
BMI (kg/m2)**	27.1 ± 2.9	20.8 - 37.2	28.9 ± 4.3	21.4 - 43.7	27.6 ± 3.4	20.0 - 36.8	29.8 ± 5.2	20.7 - 45.2
Hba1c (%)**	5.4 ± 0.5	3.7 - 7.4	5.7 ± 0.5	4.0 - 6.6	5.6 ± 0.4	5.0 - 6.2	6.6 ± 1.8	1.0 - 13.1
Fasting glucose (mmol/L)**	5.7 ± 0.5	4.5 - 6.9	5.9 ± 0.6	4.2 - 6.9	5.4 ± 0.6	3.8 - 7.9	7.1 ± 1.5	4.4 - 17.0
120 min glucose (mmol/L)**	6.3 ± 1.5	2.8 - 10.2	7.6 ± 1.9	2.3 - 11.0	6.1 ± 1.6	2.0 - 10.7	11.5 ± 3.6	3.0 - 19.0
Data presented as mean ± SD
M = males; F = females.
* The mean follow-up time was 10.8 ± 6.2 years
** Data not available for all donors
Due to insuffucient availability of DNA, the number of samples used for analysis of each gene differs
