# Supplementary material for: Blood-based biomarkers of age-associated epigenetic changes in human islets associate with insulin secretion and diabetes
Source: Nat Commun. 2016 Mar 31;7:11089. doi: 10.1038/ncomms11089 (PMC4821875; doi:10.1038/ncomms11089)
Supplement: Supplementary Data 11 — Technical validation of islet DNA methylation data [file ncomms11089-s12.xlsx]

## Sheet: full_dataset_top_age
Supplementary Data 11. Technical validation of islet DNA methylation data
Probe ID	Gene	p-value	Correlation coefficient
cg23606718	FAM123C	5.8E-06	0.506
cg06639320	FHL2	1.8E-12	0.711
cg22454769	FHL2	4.4E-22	0.859
cg24079702	FHL2	6.4E-12	0.706
cg14361627	KLF14	4.8E-10	0.664
cg08097417	KLF14	7.0E-15	0.773
cg22285878	KLF14	5.5E-03	0.346
