# Supplementary material for: Blood-based biomarkers of age-associated epigenetic changes in human islets associate with insulin secretion and diabetes
Source: Nat Commun. 2016 Mar 31;7:11089. doi: 10.1038/ncomms11089 (PMC4821875; doi:10.1038/ncomms11089)
Supplement: Supplementary Data 12 — Characteristics of the 38 islet donors in the biological replication cohort [file ncomms11089-s13.xlsx]

## Sheet: Ark1
Supplementary Data 12. Characteristics of the 38 islet donors in the biological replication cohort
Phenotype	Average	Min - Max
n = 38 (21 M, 17 F)
Age (years)	55.8 ± 13.5	19 - 72
BMI (kg/m2)	26.2 ± 4.5	18.0 - 37.4
Hba1c (%)	5.7 ± 0.3	4.8 - 6.4
Data presented as mean ± SD
M = males; F = females.
