# Supplementary material for: Blood-based biomarkers of age-associated epigenetic changes in human islets associate with insulin secretion and diabetes
Source: Nat Commun. 2016 Mar 31;7:11089. doi: 10.1038/ncomms11089 (PMC4821875; doi:10.1038/ncomms11089)
Supplement: Supplementary Data 13 — Primers used for pyrosequencing analysis [file ncomms11089-s14.xlsx]

## Sheet: Sheet1
Supplementary Data 13. Primers used for pyrosequencing analysis
FAM123C	Primer sequence (5´to 3´)
Forward PCR primer	GGAGTTGATAGTGGTGTTGAG
Reverse PCR primer	Biotin-AAAAATACACCAAATTCCCCAATC
Sequencing primer	GGTGTTAGAGTTTGT
Sequence to analyze	YGYGGTYGYGTTTTGTTGTATTG
FHL2	Primer sequence (5´to 3´)
Forward PCR primer	GGGTTTTGGGAGTATAGTAGT
Reverse PCR primer	Biotin-ACACCTCCTAAAACTTCTCCAATCTCC
Sequencing primer	GTTTTGGGAGTATAGTAGTTA
Sequence to analyze	TYGGGAGYGTYGTTTTYGGYGTGGGTTTTYGGGYGYGAGTTTYGGAYGAGGTTTGGGYG
KLF14	Primer sequence (5´to 3´)
Forward PCR primer	GGTTTTTAGGTTAAGTTATGTTTAATAGT
Reverse PCR primer	Biotin-AAACTACTACAACCCAAAAATTCC
Sequencing primer	ATAGTTTTAGAAATTATTTTGTTT
Sequence to analyze	TYGYGTTTTTTTTTTTGTYGGYGAGTTAGGTAATGGTAATAGAGYGAAATTTTTTAGTYGGAATTTTTGGGTTGTAGTAGTTT
GNPNAT1	Primer sequence (5´to 3´)
Forward PCR primer	AGGGAGGGTAATAAGGAATAAATG
Reverse PCR primer	Biotin-ACCTAACAATCAACCCAACAAC
Sequencing primer	TGGAGAGGGTTAGTG
Sequence to analyze	GTYGAGTTTTYGGTTTTAGGATTAAAGAGGTTTATA
HLTF	Primer sequence (5´to 3´)
Forward PCR primer	GGGAAAGTTAAGAGGTTTTAGGAG
Reverse PCR primer	Biotin-TCCCTCCCTTTAAAACAAAAAATCAAACAA
Sequencing primer	AAGTTAAGAGGTTTTAGGAGT
Sequence to analyze	GYGATTGYGGTGTTTGYGGTGTYGGTGTTTTGTTTGATTTTTTGTTTT
ZNF518B	Primer sequence (5´to 3´)
Forward PCR primer	GAGTTTTATTTTTGGGTTTAGAGTTTGAT
Reverse PCR primer	Biotin-ACTCACCCACTACAAAACTAC
Sequencing primer	TGGGTTTAGAGTTTGATTTAATA
Sequence to analyze	YGTTYGTATYGTAGYGAGYGAGGTTTATATTTAGTTATGT
